# Supplementary material for: More than meets the eye: mutation of the white gene in Drosophila has broad phenotypic and transcriptomic effects
Source: Genetics. 2025 May 17;230(3):iyaf097. doi: 10.1093/genetics/iyaf097 (PMC12239204; doi:10.1093/genetics/iyaf097)
Supplement: iyaf097_Supplementary_Data [file iyaf097_supplementary_data.zip]

Archive with 19 entries (19 files):
- Supplemental_Figure_Legends_GENETICS-2025-308138.docx
- Supplemental_File_1_DEseq_GENETICS-2025-308138.txt
- Supplemental_File_2_Gene_Overlap_GENETICS-2025-308138.txt
- Supplemental_File_3_generate_gene_lists_for_ORA_GENETICS-2025-308138.txt
- Supplemental_File_4_generate_gmt_from_obo_GENETICS-2025-308138.txt
- Table_S10_GENETICS-2025-308138.xlsx
- Table_S11_GENETICS-2025-308138.xlsx
- Table_S12_GENETICS-2025-308138.xlsx
- Table_S13_GENETICS-2025-308138.xlsx
- Table_S14_GENETICS-2025-308138.xlsx
- Table_S1_GENETICS-2025-308138.xlsx
- Table_S2_GENETICS-2025-308138.xlsx
- Table_S3_GENETICS-2025-308138.xlsx
- Table_S4_GENETICS-2025-308138.xlsx
- Table_S5_GENETICS-2025-308138.xlsx
- Table_S6_GENETICS-2025-308138.xlsx
- Table_S7_GENETICS-2025-308138.xlsx
- Table_S8_GENETICS-2025-308138.xlsx
- Table_S9_GENETICS-2025-308138.xlsx
