# Supplementary material for: More than meets the eye: mutation of the white gene in Drosophila has broad phenotypic and transcriptomic effects
Source: Genetics. 2025 May 17;230(3):iyaf097. doi: 10.1093/genetics/iyaf097 (PMC12239204; doi:10.1093/genetics/iyaf097)
Supplement: iyaf097_Supplementary_Data [file iyaf097_supplementary_data.zip › Supplemental_File_1_DEseq_GENETICS-2025-308138.txt]

############# load libraries #############

library(DESeq2)
library(limma)
library (org.Dm.eg.db)
library(tibble)
library(dplyr)
library(AnnotationDbi)

############# read in counts from STAR #############

ff <- list.files(path = "/Users/alix.booms/OneDrive - Van Andel Institute/Lempradle/April_backcross_project/gene_counts", pattern = "ReadsPerGene.out.tab", full.names = TRUE) # make a list of file names containing "ReadsPerGene.out.tab"
counts.files <- lapply( ff, read.table, skip = 4 ) # read files and create data frame without first 4 rows. lapply applies the function read.table (creates data frame) over all files in ff object 
counts <- sapply( counts.files, function(x) x[ , 4 ] ) ### put counts for each sample into a matrix based on values in the 4th column (2nd strand counts)
ff <- gsub( "_ReadsPerGene.out.tab", "", ff ) # remove "_ReadsPerGene.out.tab" from end of file names
ff <- gsub( "/Users/alix.booms/OneDrive - Van Andel Institute/Lempradle/April_backcross_project/gene_counts", "", ff ) # remove file path from sample names
ff<-gsub("/", "", ff)
colnames(counts) <- ff # add column labels to count matrix (sample names)
row.names(counts) <- counts.files[[1]]$V1 # add the ensemble ID to rows of count matrix

# get rid of decimals in ENS ID
rownames(counts) <- gsub("\\..+","",rownames(counts))
head(counts)

############# read in metadata #############

coldata <- read.csv("/Users/alix.booms/OneDrive - Van Andel Institute/Lempradle/April_backcross_project/PR001583_metadata.csv")

# the sample names have to be set as rowname

sample_names <- coldata$sample
rownames(coldata) <- sample_names

coldata

# make sure that the order of sample names in counts and coldata are the same. Deseq will not assume they are.
stopifnot(identical(rownames(coldata), colnames(counts)))


############# ALL SAMPLES ANALYSIS #############

# Note: no results from the combined analysis were published, but when breaking up the males vs females, the dds object from this section was used for subsetting.

# create dds object

dds <- DESeqDataSetFromMatrix(countData = counts,
                              colData = coldata,
                              design= ~ eyecolor + sex + replicate)


# annottae ENS IDs in dds based on sybol using AnnotationDbi

gene_names_df <- data.frame(row.names = rownames(counts)) # pull ENS IDs from counts
gene_names_df$Symbol <- AnnotationDbi::mapIds(org.Dm.eg.db, rownames(gene_names_df), # match symbol to ens ID
                                              keytype="ENSEMBL", column="SYMBOL", 
                                              multiVals="first")

mcols(dds) <- gene_names_df

# transform data in dds for PCA

vsd <- vst(dds, blind=FALSE)

# PCA plot

as.character(vsd$replicate)
plotPCA(vsd, intgroup=c("replicate"))

# set control group as reference

dds$eyecolor <- relevel(dds$eyecolor, ref = "red")

# filter out genes with low counts

smallestGroupSize <- 3
keep <- rowSums(counts(dds) >= 10) >= smallestGroupSize
dds <- dds[keep,]

# run differential expression analysis

dds <- DESeq(dds)
resultsNames(dds)

# get results for expression changes in white relative to red

res <- results(dds, name="eyecolor_white_vs_red") ## red is reference group


############# FEMALE ONLY ANALYSIS #############

# extract and subset metadata from original dds

coldata_dds <- colData(dds)

coldata_dds_subset_female <- coldata_dds[coldata_dds$sex %in% "female", ]


# extract and subset counts for females from original dds

counts_dds <- assay(dds)
counts_subset_females <- counts_dds[, coldata_dds$sex %in% "female"]

# Make variables for design, to perform differential expression

coldata_dds_subset_female$replicate <- factor(coldata_dds_subset_female$replicate) # convert replicate values to factor

dds_subset_females <-DESeqDataSetFromMatrix(countData = counts_subset_females,
                              colData = coldata_dds_subset_female,
                              design= ~ eyecolor + replicate)


# annotate genes

gene_names_df_female <- data.frame(row.names = rownames(counts_subset_females))
gene_names_df_female$Symbol <- AnnotationDbi::mapIds(org.Dm.eg.db, rownames(gene_names_df_female), 
                                              keytype="ENSEMBL", column="SYMBOL", 
                                              multiVals="first")

gene_names_df_female$Uniq_syms <- scater::uniquifyFeatureNames(rownames(gene_names_df_female), gene_names_df_female$Symbol)
gene_names_df_female$entrez <- AnnotationDbi::mapIds(org.Dm.eg.db, rownames(gene_names_df_female), 
                                              keytype="ENSEMBL", column="ENTREZID", 
                                              multiVals="first") 

gene_names_df_female$Gene_name <- AnnotationDbi::mapIds(org.Dm.eg.db, rownames(gene_names_df_female), 
                                              keytype="ENSEMBL", column="GENENAME", 
                                              multiVals="first")

mcols(dds_subset_females) <- gene_names_df_female

# filter out genes with low counts

smallestGroupSize <- 3
keep <- rowSums(counts(dds_subset_females) >= 10) >= smallestGroupSize
dds_subset_females <- dds_subset_females[keep,]

# set wild-type as reference group (red)

dds_subset_females$eyecolor <- relevel(dds_subset_females$eyecolor, ref = "red")

# PCA

vsd_female <- vst(dds_subset_females, blind=FALSE)
plotPCA(vsd_female, intgroup=c("eyecolor"))

# differential expression females

dds_females <- DESeq(dds_subset_females)
resultsNames(dds_females)

# get results for eyecolor_white_vs_red contrast

res_female <- results(dds_females, name="eyecolor_white_vs_red") # red is reference group


############# MALE ONLY ANALYSIS #############

# extract and subset metadata from original dds

coldata_dds <- colData(dds)
coldata_dds_subset_male <- coldata_dds[coldata_dds$sex %in% "male", ] 

# extract and subset counts for males from original dds

counts_dds <- assay(dds)
counts_subset_male <- counts_dds[, coldata_dds$sex %in% "male"]


# Make variables for design, to perform differential expression

coldata_dds_subset_male$replicate <- factor(coldata_dds_subset_male$replicate) # convert replicate values to factor

dds_subset_male <-DESeqDataSetFromMatrix(countData = counts_subset_male,
                              colData = coldata_dds_subset_male,
                              design= ~ eyecolor + replicate)


# annotate genes

gene_names_df_male <- data.frame(row.names = rownames(counts_subset_male))
gene_names_df_male$Symbol <- AnnotationDbi::mapIds(org.Dm.eg.db, rownames(gene_names_df_male), 
                                              keytype="ENSEMBL", column="SYMBOL", 
                                              multiVals="first")

gene_names_df_male$Uniq_syms <- scater::uniquifyFeatureNames(rownames(gene_names_df_male), gene_names_df_male$Symbol)
gene_names_df_male$entrez <- AnnotationDbi::mapIds(org.Dm.eg.db, rownames(gene_names_df_male), 
                                              keytype="ENSEMBL", column="ENTREZID", 
                                              multiVals="first") 

gene_names_df_male$Gene_name <- AnnotationDbi::mapIds(org.Dm.eg.db, rownames(gene_names_df_male), 
                                              keytype="ENSEMBL", column="GENENAME", 
                                              multiVals="first")

mcols(dds_subset_male) <- gene_names_df_male


# filter out genes with low counts

smallestGroupSize <- 3
keep <- rowSums(counts(dds_subset_male) >= 10) >= smallestGroupSize
dds_subset_male <- dds_subset_male[keep,]

# set wild-type as reference group (red)

dds_subset_male$eyecolor <- relevel(dds_subset_male$eyecolor, ref = "red")


# PCA

vst_male <- vst(dds_subset_male, blind=FALSE)
plotPCA(vst_male, intgroup=c("eyecolor"))


# Differential expression males

dds_male <- DESeq(dds_subset_male)
resultsNames(dds_male) # lists the coefficients

# get results for eyecolor_white_vs_red contrast

res_male <- results(dds_male, name="eyecolor_white_vs_red") # red is reference group
