# Supplementary material for: More than meets the eye: mutation of the white gene in Drosophila has broad phenotypic and transcriptomic effects
Source: Genetics. 2025 May 17;230(3):iyaf097. doi: 10.1093/genetics/iyaf097 (PMC12239204; doi:10.1093/genetics/iyaf097)
Supplement: iyaf097_Supplementary_Data [file iyaf097_supplementary_data.zip › Table_S10_GENETICS-2025-308138.xlsx]

## Sheet: Sheet1
Table_S10_Pathways_males_down
geneSet	description	link	size	overlap	expect	enrichmentRatio	pValue	FDR	overlapId	database	userId
GO:0006082	organic acid metabolic process	http://amigo.geneontology.org/amigo/term/GO:0006082	367	38	9.79294	3.88035	3.15572e-13	1.73565e-10	31406;32334;32471;32592;32938;33172;33461;33978;34315;35194;35407;35728;35761;35766;35886;36128;36392;36760;37026;37166;37177;37551;39085;39333;40145;40349;41149;41561;41869;42783;42867;43092;43183;43332;43437;45783;45784;59261	geneontology_Biological_Process_noRedundant	FLYBASE:FBgn0023129;FLYBASE:FBgn0038326;FLYBASE:FBgn0034276;FLYBASE:FBgn0030518;FLYBASE:FBgn0039349;FLYBASE:FBgn0027079;FLYBASE:FBgn0032160;FLYBASE:FBgn0033761;FLYBASE:FBgn0034401;FLYBASE:FBgn0032945;FLYBASE:FBgn0286508;FLYBASE:FBgn0037709;FLYBASE:FBgn0001091;FLYBASE:FBgn0017482;FLYBASE:FBgn0038074;FLYBASE:FBgn0013307;FLYBASE:FBgn0039543;FLYBASE:FBgn0086443;FLYBASE:FBgn0250906;FLYBASE:FBgn0000064…
GO:0044282	small molecule catabolic process	http://amigo.geneontology.org/amigo/term/GO:0044282	162	24	4.32277	5.552	5.72165e-12	1.57345e-09	32120;32471;33420;33421;33978;34315;35407;36128;36392;37026;37166;37551;38221;38261;39333;40145;40349;40836;41149;41869;42783;43092;43332;59261	geneontology_Biological_Process_noRedundant	FLYBASE:FBgn0038326;FLYBASE:FBgn0024289;FLYBASE:FBgn0034276;FLYBASE:FBgn0039349;FLYBASE:FBgn0032160;FLYBASE:FBgn0033761;FLYBASE:FBgn0032945;FLYBASE:FBgn0037709;FLYBASE:FBgn0017482;FLYBASE:FBgn0039543;FLYBASE:FBgn0011754;FLYBASE:FBgn0039094;FLYBASE:FBgn0042083;FLYBASE:FBgn0031877;FLYBASE:FBgn0035298;FLYBASE:FBgn0031418;FLYBASE:FBgn0036208;FLYBASE:FBgn0035266;FLYBASE:FBgn0034390;FLYBASE:FBgn0014455…
GO:0005975	carbohydrate metabolic process	http://amigo.geneontology.org/amigo/term/GO:0005975	224	27	5.97716	4.51719	3.61428e-11	6.62618e-09	32013;32120;32938;33026;33386;33420;33421;33461;33824;34779;35728;35761;35886;35970;36358;36932;37197;37435;37804;38221;39978;40836;41561;41823;43183;47764;326264	geneontology_Biological_Process_noRedundant	FLYBASE:FBgn0052190;FLYBASE:FBgn0024289;FLYBASE:FBgn0004507;FLYBASE:FBgn0023477;FLYBASE:FBgn0028540;FLYBASE:FBgn0001091;FLYBASE:FBgn0031099;FLYBASE:FBgn0038074;FLYBASE:FBgn0266064;FLYBASE:FBgn0034417;FLYBASE:FBgn0053138;FLYBASE:FBgn0250906;FLYBASE:FBgn0000064;FLYBASE:FBgn0011754;FLYBASE:FBgn0030239;FLYBASE:FBgn0027621;FLYBASE:FBgn0031418;FLYBASE:FBgn0000079;FLYBASE:FBgn0033735;FLYBASE:FBgn0035266…
GO:0072521	purine-containing compound metabolic process	http://amigo.geneontology.org/amigo/term/GO:0072521	213	24	5.68364	4.22265	1.91889e-09	2.57637e-07	31406;32007;32013;32228;32471;32938;33461;33824;35728;35761;35886;36760;37617;37804;39479;40528;41561;42867;43183;43437;43507;43722;44154;59261	geneontology_Biological_Process_noRedundant	FLYBASE:FBgn0011211;FLYBASE:FBgn0036337;FLYBASE:FBgn0003360;FLYBASE:FBgn0023477;FLYBASE:FBgn0020235;FLYBASE:FBgn0001091;FLYBASE:FBgn0038074;FLYBASE:FBgn0010611;FLYBASE:FBgn0250906;FLYBASE:FBgn0000064;FLYBASE:FBgn0042083;FLYBASE:FBgn0030239;FLYBASE:FBgn0039856;FLYBASE:FBgn0039635;FLYBASE:FBgn0261436;FLYBASE:FBgn0039156;FLYBASE:FBgn0028325;FLYBASE:FBgn0027621;FLYBASE:FBgn0020513;FLYBASE:FBgn0001128…
GO:0055086	nucleobase-containing small molecule metabolic process	http://amigo.geneontology.org/amigo/term/GO:0055086	269	27	7.17793	3.76153	2.34215e-09	2.57637e-07	31406;32007;32013;32228;32471;32938;33461;33824;35728;35761;35886;36358;36760;37617;37804;38315;38489;39479;40528;41561;42867;43183;43437;43507;43722;44154;59261	geneontology_Biological_Process_noRedundant	FLYBASE:FBgn0011211;FLYBASE:FBgn0036337;FLYBASE:FBgn0003360;FLYBASE:FBgn0023477;FLYBASE:FBgn0020235;FLYBASE:FBgn0001091;FLYBASE:FBgn0038074;FLYBASE:FBgn0010611;FLYBASE:FBgn0250906;FLYBASE:FBgn0000064;FLYBASE:FBgn0028484;FLYBASE:FBgn0035348;FLYBASE:FBgn0042083;FLYBASE:FBgn0030239;FLYBASE:FBgn0039856;FLYBASE:FBgn0039635;FLYBASE:FBgn0261436;FLYBASE:FBgn0039156;FLYBASE:FBgn0028325;FLYBASE:FBgn0027621…
GO:0006091	generation of precursor metabolites and energy	http://amigo.geneontology.org/amigo/term/GO:0006091	219	23	5.84374	3.93583	1.65527e-08	1.51733e-06	32013;32120;32938;33386;33461;33978;34996;35728;35761;35886;36760;37435;37617;37804;38261;41823;43183;43616;44228;326264;19893533;19893540;19893556	geneontology_Biological_Process_noRedundant	FLYBASE:FBgn0011211;FLYBASE:FBgn0004507;FLYBASE:FBgn0023477;FLYBASE:FBgn0021967;FLYBASE:FBgn0001091;FLYBASE:FBgn0266064;FLYBASE:FBgn0284248;FLYBASE:FBgn0053138;FLYBASE:FBgn0250906;FLYBASE:FBgn0000064;FLYBASE:FBgn0011754;FLYBASE:FBgn0030239;FLYBASE:FBgn0031877;FLYBASE:FBgn0013678;FLYBASE:FBgn0035298;FLYBASE:FBgn0027621;FLYBASE:FBgn0003074;FLYBASE:FBgn0033246;FLYBASE:FBgn0028646;FLYBASE:FBgn0034618…
GO:0009617	response to bacterium	http://amigo.geneontology.org/amigo/term/GO:0009617	249	22	6.64426	3.31113	7.32038e-07	5.75173e-05	33386;35049;35862;36484;36637;36708;37100;37184;37575;38129;38858;39978;41087;42122;42428;43596;44121;49802;50126;50133;50209;2768679	geneontology_Biological_Process_noRedundant	FLYBASE:FBgn0052190;FLYBASE:FBgn0004507;FLYBASE:FBgn0034407;FLYBASE:FBgn0043575;FLYBASE:FBgn0040660;FLYBASE:FBgn0032638;FLYBASE:FBgn0041581;FLYBASE:FBgn0041579;FLYBASE:FBgn0267339;FLYBASE:FBgn0260866;FLYBASE:FBgn0016917;FLYBASE:FBgn0034329;FLYBASE:FBgn0004429;FLYBASE:FBgn0035806;FLYBASE:FBgn0038530;FLYBASE:FBgn0028396;FLYBASE:FBgn0025583;FLYBASE:FBgn0014865;FLYBASE:FBgn0040736;FLYBASE:FBgn0000276…
GO:1901136	carbohydrate derivative catabolic process	http://amigo.geneontology.org/amigo/term/GO:1901136	101	13	2.69506	4.82364	2.52392e-06	0.000173519	32471;32938;33026;33461;33824;35728;35862;35886;36358;37197;38858;39870;43183	geneontology_Biological_Process_noRedundant	FLYBASE:FBgn0043575;FLYBASE:FBgn0001091;FLYBASE:FBgn0031099;FLYBASE:FBgn0034417;FLYBASE:FBgn0250906;FLYBASE:FBgn0000064;FLYBASE:FBgn0027621;FLYBASE:FBgn0035806;FLYBASE:FBgn0033735;FLYBASE:FBgn0001128;FLYBASE:FBgn0003074;FLYBASE:FBgn0014455;FLYBASE:FBgn0043578
GO:0019637	organophosphate metabolic process	http://amigo.geneontology.org/amigo/term/GO:0019637	389	26	10.38	2.50482	1.34363e-05	0.000821106	31406;32007;32013;32228;32938;33461;33824;35728;35761;35886;36358;36760;37617;37804;38221;38489;39479;40073;40472;42867;43183;43437;43507;43722;44154;59261	geneontology_Biological_Process_noRedundant	FLYBASE:FBgn0011211;FLYBASE:FBgn0036337;FLYBASE:FBgn0003360;FLYBASE:FBgn0023477;FLYBASE:FBgn0020235;FLYBASE:FBgn0001091;FLYBASE:FBgn0010611;FLYBASE:FBgn0250906;FLYBASE:FBgn0000064;FLYBASE:FBgn0028484;FLYBASE:FBgn0037167;FLYBASE:FBgn0042083;FLYBASE:FBgn0030239;FLYBASE:FBgn0039856;FLYBASE:FBgn0039635;FLYBASE:FBgn0039156;FLYBASE:FBgn0028325;FLYBASE:FBgn0027621;FLYBASE:FBgn0020513;FLYBASE:FBgn0033735…
GO:0006790	sulfur compound metabolic process	http://amigo.geneontology.org/amigo/term/GO:0006790	116	12	3.09532	3.87683	5.79642e-05	0.00318803	31406;32334;32471;35761;36760;37026;41561;42867;43437;43722;44154;48552	geneontology_Biological_Process_noRedundant	FLYBASE:FBgn0034276;FLYBASE:FBgn0030518;FLYBASE:FBgn0038074;FLYBASE:FBgn0010611;FLYBASE:FBgn0039856;FLYBASE:FBgn0039635;FLYBASE:FBgn0039156;FLYBASE:FBgn0028325;FLYBASE:FBgn0005278;FLYBASE:FBgn0033246;FLYBASE:FBgn0014455;FLYBASE:FBgn0020236
GO:0006952	defense response	http://amigo.geneontology.org/amigo/term/GO:0006952	417	25	11.1271	2.24676	0.000118703	0.00593514	33386;34779;35049;35862;36484;36637;36708;37100;37184;37575;38129;38858;39870;39978;41087;42122;42428;43596;44121;45815;49802;50126;50133;50207;50209	geneontology_Biological_Process_noRedundant	FLYBASE:FBgn0052190;FLYBASE:FBgn0004507;FLYBASE:FBgn0034407;FLYBASE:FBgn0043575;FLYBASE:FBgn0028540;FLYBASE:FBgn0040660;FLYBASE:FBgn0032638;FLYBASE:FBgn0041581;FLYBASE:FBgn0041579;FLYBASE:FBgn0260866;FLYBASE:FBgn0016917;FLYBASE:FBgn0034329;FLYBASE:FBgn0004429;FLYBASE:FBgn0028990;FLYBASE:FBgn0040734;FLYBASE:FBgn0035806;FLYBASE:FBgn0038530;FLYBASE:FBgn0028396;FLYBASE:FBgn0025583;FLYBASE:FBgn0014865…
GO:0072524	pyridine-containing compound metabolic process	http://amigo.geneontology.org/amigo/term/GO:0072524	59	8	1.57434	5.08149	0.000155923	0.00714647	32013;32938;33461;33824;35728;35886;37804;43183	geneontology_Biological_Process_noRedundant	FLYBASE:FBgn0023477;FLYBASE:FBgn0001091;FLYBASE:FBgn0250906;FLYBASE:FBgn0000064;FLYBASE:FBgn0030239;FLYBASE:FBgn0027621;FLYBASE:FBgn0001128;FLYBASE:FBgn0003074
GO:0016829	lyase activity	http://amigo.geneontology.org/amigo/term/GO:0016829	135	12	3.60231	3.3312	0.000249495	0.0105555	32228;32334;33978;34315;35766;36358;36392;36760;39530;42783;42801;43183	geneontology_Molecular_Function_noRedundant	FLYBASE:FBgn0030518;FLYBASE:FBgn0032160;FLYBASE:FBgn0033761;FLYBASE:FBgn0039109;FLYBASE:FBgn0036381;FLYBASE:FBgn0013307;FLYBASE:FBgn0000064;FLYBASE:FBgn0039094;FLYBASE:FBgn0031877;FLYBASE:FBgn0020513;FLYBASE:FBgn0033735;FLYBASE:FBgn0020236
GO:0016614	oxidoreductase activity, acting on CH-OH group of donors	http://amigo.geneontology.org/amigo/term/GO:0016614	120	11	3.20205	3.4353	0.000345623	0.013578	31824;32128;32592;33420;33421;33824;33856;35156;37166;37551;40836	geneontology_Molecular_Function_noRedundant	FLYBASE:FBgn0024289;FLYBASE:FBgn0030332;FLYBASE:FBgn0031775;FLYBASE:FBgn0286508;FLYBASE:FBgn0017482;FLYBASE:FBgn0032729;FLYBASE:FBgn0031418;FLYBASE:FBgn0030073;FLYBASE:FBgn0001128;FLYBASE:FBgn0034390;FLYBASE:FBgn0031417
GO:0016903	oxidoreductase activity, acting on the aldehyde or oxo group of donors	http://amigo.geneontology.org/amigo/term/GO:0016903	40	6	1.06735	5.6214	0.000606865	0.0222298	31406;35407;35728;41149;43092;43437	geneontology_Molecular_Function_noRedundant	FLYBASE:FBgn0039349;FLYBASE:FBgn0032945;FLYBASE:FBgn0037709;FLYBASE:FBgn0001091;FLYBASE:FBgn0039635;FLYBASE:FBgn0028325
GO:0006730	one-carbon metabolic process	http://amigo.geneontology.org/amigo/term/GO:0006730	27	5	0.720461	6.94	0.000646686	0.0222298	32471;35407;41561;47895;48552	geneontology_Biological_Process_noRedundant	FLYBASE:FBgn0032945;FLYBASE:FBgn0038074;FLYBASE:FBgn0010222;FLYBASE:FBgn0005278;FLYBASE:FBgn0014455
GO:0016874	ligase activity	http://amigo.geneontology.org/amigo/term/GO:0016874	137	11	3.65567	3.00902	0.00106066	0.0343154	32228;33172;35194;35761;37177;37617;42867;43507;45783;45784;59261	geneontology_Molecular_Function_noRedundant	FLYBASE:FBgn0011211;FLYBASE:FBgn0027079;FLYBASE:FBgn0020235;FLYBASE:FBgn0034401;FLYBASE:FBgn0086443;FLYBASE:FBgn0042083;FLYBASE:FBgn0039156;FLYBASE:FBgn0020513;FLYBASE:FBgn0027081;FLYBASE:FBgn0033246;FLYBASE:FBgn0001142
GO:1990204	oxidoreductase complex	http://amigo.geneontology.org/amigo/term/GO:1990204	80	8	2.1347	3.7476	0.00126145	0.0385442	31406;33824;35970;40349;41149;43437;44228;19893556	geneontology_Cellular_Component_noRedundant	FLYBASE:FBgn0021967;FLYBASE:FBgn0037709;FLYBASE:FBgn0013678;FLYBASE:FBgn0039635;FLYBASE:FBgn0028325;FLYBASE:FBgn0001128;FLYBASE:FBgn0017558;FLYBASE:FBgn0027945
GO:0002376	immune system process	http://amigo.geneontology.org/amigo/term/GO:0002376	416	22	11.1004	1.9819	0.00164407	0.0469928	33386;35862;36484;36637;36708;37100;37184;37575;37922;38858;39870;41087;42428;43596;43867;44121;45815;49802;50126;50207;50209;50286	geneontology_Biological_Process_noRedundant	FLYBASE:FBgn0004507;FLYBASE:FBgn0034407;FLYBASE:FBgn0043575;FLYBASE:FBgn0028550;FLYBASE:FBgn0041581;FLYBASE:FBgn0041579;FLYBASE:FBgn0260866;FLYBASE:FBgn0016917;FLYBASE:FBgn0034329;FLYBASE:FBgn0028990;FLYBASE:FBgn0040734;FLYBASE:FBgn0035806;FLYBASE:FBgn0016687;FLYBASE:FBgn0028396;FLYBASE:FBgn0025583;FLYBASE:FBgn0014865;FLYBASE:FBgn0040736;FLYBASE:FBgn0000276;FLYBASE:FBgn0040653;FLYBASE:FBgn0014018…
GO:0061783	peptidoglycan muralytic activity	http://amigo.geneontology.org/amigo/term/GO:0061783	20	4	0.533675	7.4952	0.00170883	0.0469928	35862;38129;38858;39870	geneontology_Molecular_Function_noRedundant	FLYBASE:FBgn0043575;FLYBASE:FBgn0004429;FLYBASE:FBgn0035806;FLYBASE:FBgn0043578
GO:0062012	regulation of small molecule metabolic process	http://amigo.geneontology.org/amigo/term/GO:0062012	34	5	0.907248	5.51117	0.00191506	0.04924	32007;33386;35970;41561;41823	geneontology_Biological_Process_noRedundant	FLYBASE:FBgn0004507;FLYBASE:FBgn0003360;FLYBASE:FBgn0038074;FLYBASE:FBgn0266064;FLYBASE:FBgn0017558
GO:0042592	homeostatic process	http://amigo.geneontology.org/amigo/term/GO:0042592	422	22	11.2605	1.95372	0.0019696	0.04924	32007;32133;33220;33461;35886;36098;36099;36101;36362;36760;36853;37449;39611;40831;41561;42428;43183;43867;44226;246663;318563;326264	geneontology_Biological_Process_noRedundant	FLYBASE:FBgn0031256;FLYBASE:FBgn0034140;FLYBASE:FBgn0051030;FLYBASE:FBgn0003360;FLYBASE:FBgn0033521;FLYBASE:FBgn0033520;FLYBASE:FBgn0000071;FLYBASE:FBgn0028550;FLYBASE:FBgn0033739;FLYBASE:FBgn0021872;FLYBASE:FBgn0001218;FLYBASE:FBgn0038074;FLYBASE:FBgn0010470;FLYBASE:FBgn0053138;FLYBASE:FBgn0250906;FLYBASE:FBgn0000064;FLYBASE:FBgn0036449;FLYBASE:FBgn0033519;FLYBASE:FBgn0016917;FLYBASE:FBgn0033518…
