# Supplementary material for: More than meets the eye: mutation of the white gene in Drosophila has broad phenotypic and transcriptomic effects
Source: Genetics. 2025 May 17;230(3):iyaf097. doi: 10.1093/genetics/iyaf097 (PMC12239204; doi:10.1093/genetics/iyaf097)
Supplement: iyaf097_Supplementary_Data [file iyaf097_supplementary_data.zip › Table_S11_GENETICS-2025-308138.xlsx]

## Sheet: Sheet1
Table_S11_Pathways_males_up
geneSet	description	link	size	overlap	expect	enrichmentRatio	pValue	FDR	overlapId	database	userId
GO:0016028	rhabdomere	http://amigo.geneontology.org/amigo/term/GO:0016028	44	6	0.369145	16.2538	1.54865e-06	0.00068788	31376;34615;35078;38993;43146;246493	geneontology_Cellular_Component_noRedundant	FLYBASE:FBgn0000120;FLYBASE:FBgn0000121;FLYBASE:FBgn0000206;FLYBASE:FBgn0262738;FLYBASE:FBgn0259210;FLYBASE:FBgn0014019
GO:0104004	cellular response to environmental stimulus	http://amigo.geneontology.org/amigo/term/GO:0104004	74	7	0.620834	11.2752	2.50138e-06	0.00068788	31376;34615;35078;38993;40224;43806;43950	geneontology_Biological_Process_noRedundant	FLYBASE:FBgn0000120;FLYBASE:FBgn0000121;FLYBASE:FBgn0039916;FLYBASE:FBgn0265959;FLYBASE:FBgn0010350;FLYBASE:FBgn0262738;FLYBASE:FBgn0014019
GO:0097708	intracellular vesicle	http://amigo.geneontology.org/amigo/term/GO:0097708	447	12	3.75017	3.19985	0.000304708	0.0472714	31573;33636;34840;38006;38846;39836;42313;42889;44096;45931;250735;3885565	geneontology_Cellular_Component_noRedundant	FLYBASE:FBgn0003515;FLYBASE:FBgn0003475;FLYBASE:FBgn0004919;FLYBASE:FBgn0024179;FLYBASE:FBgn0015791;FLYBASE:FBgn0011225;FLYBASE:FBgn0029863;FLYBASE:FBgn0028582;FLYBASE:FBgn0045063;FLYBASE:FBgn0039924;FLYBASE:FBgn0020762;FLYBASE:FBgn0000463
GO:0098590	plasma membrane region	http://amigo.geneontology.org/amigo/term/GO:0098590	387	11	3.2468	3.38796	0.000343792	0.0472714	31290;34405;34615;34952;35950;38846;39399;40861;43146;43806;44096	geneontology_Cellular_Component_noRedundant	FLYBASE:FBgn0000206;FLYBASE:FBgn0039916;FLYBASE:FBgn0024179;FLYBASE:FBgn0020621;FLYBASE:FBgn0260941;FLYBASE:FBgn0002306;FLYBASE:FBgn0028582;FLYBASE:FBgn0032230;FLYBASE:FBgn0024734;FLYBASE:FBgn0014019;FLYBASE:FBgn0003285
