# Supplementary material for: More than meets the eye: mutation of the white gene in Drosophila has broad phenotypic and transcriptomic effects
Source: Genetics. 2025 May 17;230(3):iyaf097. doi: 10.1093/genetics/iyaf097 (PMC12239204; doi:10.1093/genetics/iyaf097)
Supplement: iyaf097_Supplementary_Data [file iyaf097_supplementary_data.zip › Table_S12_GENETICS-2025-308138.xlsx]

## Sheet: Sheet1
Table_S12_Pathways_females_down
geneSet	description	link	size	overlap	expect	enrichmentRatio	pValue	FDR	overlapId	database	userId
GO:0005730	nucleolus	http://amigo.geneontology.org/amigo/term/GO:0005730	243	32	7.39427	4.32767	1.49749e-12	8.23617e-10	31038;31475;31732;32568;33118;33966;35196;35379;35386;36058;36135;36365;36831;36989;37036;37296;37662;37873;38740;39028;39689;40128;40360;41973;42060;42196;42633;43009;46201;46662;318016;326208	geneontology_Cellular_Component_noRedundant	FLYBASE:FBgn0032925;FLYBASE:FBgn0010926;FLYBASE:FBgn0037073;FLYBASE:FBgn0038473;FLYBASE:FBgn0033741;FLYBASE:FBgn0032919;FLYBASE:FBgn0261286;FLYBASE:FBgn0003062;FLYBASE:FBgn0033485;FLYBASE:FBgn0287774;FLYBASE:FBgn0039274;FLYBASE:FBgn0026702;FLYBASE:FBgn0030720;FLYBASE:FBgn0022288;FLYBASE:FBgn0052344;FLYBASE:FBgn0286051;FLYBASE:FBgn0036886;FLYBASE:FBgn0036514;FLYBASE:FBgn0038964;FLYBASE:FBgn0262560…
GO:0022613	ribonucleoprotein complex biogenesis	http://amigo.geneontology.org/amigo/term/GO:0022613	286	33	8.70272	3.79192	2.62172e-11	7.20973e-09	31097;31475;31732;32568;32742;33966;35125;35379;35386;36058;36135;36365;36831;36989;37036;37662;37873;38740;39689;40128;40360;41843;41973;42060;42196;42633;42789;43009;46201;46662;64874;318016;326208	geneontology_Biological_Process_noRedundant	FLYBASE:FBgn0032925;FLYBASE:FBgn0010926;FLYBASE:FBgn0037073;FLYBASE:FBgn0038473;FLYBASE:FBgn0040227;FLYBASE:FBgn0032701;FLYBASE:FBgn0030855;FLYBASE:FBgn0033741;FLYBASE:FBgn0032919;FLYBASE:FBgn0261286;FLYBASE:FBgn0041588;FLYBASE:FBgn0003062;FLYBASE:FBgn0033485;FLYBASE:FBgn0263740;FLYBASE:FBgn0039274;FLYBASE:FBgn0026702;FLYBASE:FBgn0030720;FLYBASE:FBgn0022288;FLYBASE:FBgn0052344;FLYBASE:FBgn0286051…
GO:0030684	preribosome	http://amigo.geneontology.org/amigo/term/GO:0030684	80	17	2.43433	6.98345	1.76754e-10	3.24049e-08	31732;32568;33966;35386;36058;36831;37036;37662;39138;39689;40360;41973;42196;42633;43009;46201;318016	geneontology_Cellular_Component_noRedundant	FLYBASE:FBgn0032925;FLYBASE:FBgn0036035;FLYBASE:FBgn0010926;FLYBASE:FBgn0037073;FLYBASE:FBgn0261286;FLYBASE:FBgn0003062;FLYBASE:FBgn0033485;FLYBASE:FBgn0039274;FLYBASE:FBgn0030720;FLYBASE:FBgn0036514;FLYBASE:FBgn0038964;FLYBASE:FBgn0262560;FLYBASE:FBgn0030000;FLYBASE:FBgn0028744;FLYBASE:FBgn0052409;FLYBASE:FBgn0026196;FLYBASE:FBgn0038597
GO:0034660	ncRNA metabolic process	http://amigo.geneontology.org/amigo/term/GO:0034660	375	31	11.4109	2.7167	3.28071e-07	4.51097e-05	31318;31475;31568;31732;32568;32742;33966;34524;35125;35196;35379;36058;36135;36365;36831;37036;37662;37873;38740;39689;39989;40128;40360;40681;41973;42196;42633;43009;46201;318016;326208	geneontology_Biological_Process_noRedundant	FLYBASE:FBgn0029664;FLYBASE:FBgn0010926;FLYBASE:FBgn0037073;FLYBASE:FBgn0000146;FLYBASE:FBgn0032701;FLYBASE:FBgn0030855;FLYBASE:FBgn0033741;FLYBASE:FBgn0036763;FLYBASE:FBgn0032919;FLYBASE:FBgn0261286;FLYBASE:FBgn0037347;FLYBASE:FBgn0003062;FLYBASE:FBgn0033485;FLYBASE:FBgn0039274;FLYBASE:FBgn0026702;FLYBASE:FBgn0030720;FLYBASE:FBgn0052344;FLYBASE:FBgn0286051;FLYBASE:FBgn0036886;FLYBASE:FBgn0036514…
GO:0006082	organic acid metabolic process	http://amigo.geneontology.org/amigo/term/GO:0006082	357	25	10.8632	2.30135	8.20579e-05	0.00902637	31318;32640;33016;33081;33351;33766;33783;33874;33898;34316;34397;34762;35337;35767;36076;37073;37285;37887;39989;40630;41480;42689;43652;46717;2768965	geneontology_Biological_Process_noRedundant	FLYBASE:FBgn0034999;FLYBASE:FBgn0029664;FLYBASE:FBgn0037999;FLYBASE:FBgn0000579;FLYBASE:FBgn0039802;FLYBASE:FBgn0036763;FLYBASE:FBgn0005619;FLYBASE:FBgn0034488;FLYBASE:FBgn0032881;FLYBASE:FBgn0037305;FLYBASE:FBgn0031148;FLYBASE:FBgn0032524;FLYBASE:FBgn0024958;FLYBASE:FBgn0013308;FLYBASE:FBgn0000057;FLYBASE:FBgn0031791;FLYBASE:FBgn0031092;FLYBASE:FBgn0032224;FLYBASE:FBgn0031813;FLYBASE:FBgn0031717…
GO:0044282	small molecule catabolic process	http://amigo.geneontology.org/amigo/term/GO:0044282	153	14	4.65565	3.0071	0.000224381	0.0205683	32326;33016;33351;33783;33898;34316;35337;36076;37285;39391;40406;41480;42396;46717	geneontology_Biological_Process_noRedundant	FLYBASE:FBgn0037999;FLYBASE:FBgn0000579;FLYBASE:FBgn0005619;FLYBASE:FBgn0043783;FLYBASE:FBgn0034488;FLYBASE:FBgn0032881;FLYBASE:FBgn0036262;FLYBASE:FBgn0031092;FLYBASE:FBgn0031813;FLYBASE:FBgn0031717;FLYBASE:FBgn0032161;FLYBASE:FBgn0038771;FLYBASE:FBgn0030510;FLYBASE:FBgn0023535
GO:0016829	lyase activity	http://amigo.geneontology.org/amigo/term/GO:0016829	129	12	3.92535	3.05705	0.000540214	0.0404998	30986;33081;33351;34316;34762;35767;36076;36926;37285;40085;41238;42689	geneontology_Molecular_Function_noRedundant	FLYBASE:FBgn0000579;FLYBASE:FBgn0005619;FLYBASE:FBgn0034488;FLYBASE:FBgn0036848;FLYBASE:FBgn0034191;FLYBASE:FBgn0031148;FLYBASE:FBgn0032524;FLYBASE:FBgn0024958;FLYBASE:FBgn0013308;FLYBASE:FBgn0010019;FLYBASE:FBgn0032161;FLYBASE:FBgn0037788
GO:0044283	small molecule biosynthetic process	http://amigo.geneontology.org/amigo/term/GO:0044283	208	16	6.32925	2.52794	0.000589088	0.0404998	31581;31708;31765;32285;32640;33081;33238;33766;34397;34762;37073;37887;40630;41476;43652;2768965	geneontology_Biological_Process_noRedundant	FLYBASE:FBgn0034999;FLYBASE:FBgn0013323;FLYBASE:FBgn0029980;FLYBASE:FBgn0039802;FLYBASE:FBgn0030029;FLYBASE:FBgn0037305;FLYBASE:FBgn0283680;FLYBASE:FBgn0037995;FLYBASE:FBgn0031148;FLYBASE:FBgn0029870;FLYBASE:FBgn0032524;FLYBASE:FBgn0000057;FLYBASE:FBgn0032224;FLYBASE:FBgn0270926;FLYBASE:FBgn0031703;FLYBASE:FBgn0003189
