# Supplementary material for: More than meets the eye: mutation of the white gene in Drosophila has broad phenotypic and transcriptomic effects
Source: Genetics. 2025 May 17;230(3):iyaf097. doi: 10.1093/genetics/iyaf097 (PMC12239204; doi:10.1093/genetics/iyaf097)
Supplement: iyaf097_Supplementary_Data [file iyaf097_supplementary_data.zip › Table_S13_GENETICS-2025-308138.xlsx]

## Sheet: Sheet1
Table_S13_Pathways_females_up
geneSet	description	link	size	overlap	expect	enrichmentRatio	pValue	FDR	overlapId	database	userId
GO:0030029	actin filament-based process	http://amigo.geneontology.org/amigo/term/GO:0030029	306	59	15.3127	3.853	4.77501e-20	2.62626e-17	31166;31168;31359;31554;31591;32024;32028;32207;32275;32314;32637;32721;32794;33003;33148;33156;33343;33346;33619;33690;33834;34237;34793;35007;35596;37201;37205;37521;38131;38338;38438;38988;39002;39450;39561;40327;40849;40958;41656;41788;41852;41853;41885;41958;41995;42137;42491;42596;43319;43587;43814;43974;44013;44155;44910;45233;46194;3346141;3346201	geneontology_Biological_Process_noRedundant	FLYBASE:FBgn0002773;FLYBASE:FBgn0000308;FLYBASE:FBgn0004169;FLYBASE:FBgn0004117;FLYBASE:FBgn0003721;FLYBASE:FBgn0003149;FLYBASE:FBgn0264695;FLYBASE:FBgn0243512;FLYBASE:FBgn0086906;FLYBASE:FBgn0011570;FLYBASE:FBgn0044826;FLYBASE:FBgn0086758;FLYBASE:FBgn0036309;FLYBASE:FBgn0267795;FLYBASE:FBgn0000047;FLYBASE:FBgn0283712;FLYBASE:FBgn0025865;FLYBASE:FBgn0024238;FLYBASE:FBgn0001961;FLYBASE:FBgn0052264…
GO:0097435	supramolecular fiber organization	http://amigo.geneontology.org/amigo/term/GO:0097435	267	48	13.3611	3.59252	3.52364e-15	9.69e-13	31166;31359;31554;32028;32049;32275;32314;32637;32721;32794;33003;33148;33343;33346;33619;33690;33834;33863;34793;35007;35596;36978;37201;37521;38131;38326;38988;39002;39450;40464;40589;40849;41788;41852;41853;41885;41958;41995;42491;42596;43319;43587;43814;44013;44910;45233;46194;3346201	geneontology_Biological_Process_noRedundant	FLYBASE:FBgn0002773;FLYBASE:FBgn0000308;FLYBASE:FBgn0004169;FLYBASE:FBgn0004117;FLYBASE:FBgn0003721;FLYBASE:FBgn0003149;FLYBASE:FBgn0264695;FLYBASE:FBgn0086906;FLYBASE:FBgn0011570;FLYBASE:FBgn0044826;FLYBASE:FBgn0086758;FLYBASE:FBgn0036309;FLYBASE:FBgn0266521;FLYBASE:FBgn0026620;FLYBASE:FBgn0000047;FLYBASE:FBgn0025865;FLYBASE:FBgn0024238;FLYBASE:FBgn0001961;FLYBASE:FBgn0000667;FLYBASE:FBgn0030766…
GO:0070161	anchoring junction	http://amigo.geneontology.org/amigo/term/GO:0070161	161	33	8.0567	4.09597	2.15667e-12	3.95389e-10	31101;31166;31168;31554;31792;32275;32631;32703;32748;33156;33346;33509;33604;33613;33619;35097;35215;35504;36692;37201;37205;38988;39387;40583;41398;41656;41935;42691;43197;44039;46187;49070;3885637	geneontology_Cellular_Component_noRedundant	FLYBASE:FBgn0051774;FLYBASE:FBgn0039431;FLYBASE:FBgn0011570;FLYBASE:FBgn0286785;FLYBASE:FBgn0000636;FLYBASE:FBgn0000163;FLYBASE:FBgn0005536;FLYBASE:FBgn0013720;FLYBASE:FBgn0053993;FLYBASE:FBgn0264975;FLYBASE:FBgn0031571;FLYBASE:FBgn0004049;FLYBASE:FBgn0000667;FLYBASE:FBgn0004456;FLYBASE:FBgn0263258;FLYBASE:FBgn0267698;FLYBASE:FBgn0002121;FLYBASE:FBgn0010894;FLYBASE:FBgn0041789;FLYBASE:FBgn0003514…
GO:0008092	cytoskeletal protein binding	http://amigo.geneontology.org/amigo/term/GO:0008092	313	46	15.663	2.93685	2.45794e-11	3.37967e-09	31166;31189;31359;31554;32028;32049;32314;32721;32794;33156;33346;33834;33863;34636;34793;35007;35051;35596;36427;36876;36978;37201;37205;37521;38131;38438;38988;39450;39561;40464;40583;40589;40849;41656;41852;41853;42491;42492;43323;43587;44013;45233;46194;2769001;3346201;3771934	geneontology_Molecular_Function_noRedundant	FLYBASE:FBgn0002773;FLYBASE:FBgn0000308;FLYBASE:FBgn0004169;FLYBASE:FBgn0004117;FLYBASE:FBgn0003721;FLYBASE:FBgn0264695;FLYBASE:FBgn0086906;FLYBASE:FBgn0011570;FLYBASE:FBgn0036309;FLYBASE:FBgn0266521;FLYBASE:FBgn0267795;FLYBASE:FBgn0026620;FLYBASE:FBgn0025865;FLYBASE:FBgn0023540;FLYBASE:FBgn0024238;FLYBASE:FBgn0001961;FLYBASE:FBgn0052264;FLYBASE:FBgn0004049;FLYBASE:FBgn0000667;FLYBASE:FBgn0040233…
GO:0015629	actin cytoskeleton	http://amigo.geneontology.org/amigo/term/GO:0015629	116	24	5.80483	4.13449	1.95427e-09	2.14969e-07	31166;31189;31554;31591;32028;32314;32721;32794;33156;33346;33752;34793;35007;38988;39002;40849;41852;41853;41885;42491;43323;43587;44039;46194	geneontology_Cellular_Component_noRedundant	FLYBASE:FBgn0002773;FLYBASE:FBgn0004169;FLYBASE:FBgn0004117;FLYBASE:FBgn0003721;FLYBASE:FBgn0003149;FLYBASE:FBgn0264695;FLYBASE:FBgn0011570;FLYBASE:FBgn0000047;FLYBASE:FBgn0025865;FLYBASE:FBgn0023540;FLYBASE:FBgn0024238;FLYBASE:FBgn0001961;FLYBASE:FBgn0031692;FLYBASE:FBgn0000667;FLYBASE:FBgn0263705;FLYBASE:FBgn0267698;FLYBASE:FBgn0002121;FLYBASE:FBgn0003514;FLYBASE:FBgn0002772;FLYBASE:FBgn0010905…
GO:0007155	cell adhesion	http://amigo.geneontology.org/amigo/term/GO:0007155	214	33	10.7089	3.08155	5.54518e-09	5.08308e-07	31364;31792;32183;32275;32631;32703;33613;33619;34793;35037;35097;35216;35540;36692;37205;37556;37603;37854;38723;39118;39387;40464;40912;41774;42596;42691;43197;43314;43832;43930;44039;44155;46187	geneontology_Biological_Process_noRedundant	FLYBASE:FBgn0051774;FLYBASE:FBgn0039431;FLYBASE:FBgn0032629;FLYBASE:FBgn0286785;FLYBASE:FBgn0000635;FLYBASE:FBgn0000636;FLYBASE:FBgn0000163;FLYBASE:FBgn0002526;FLYBASE:FBgn0264975;FLYBASE:FBgn0001961;FLYBASE:FBgn0004456;FLYBASE:FBgn0267698;FLYBASE:FBgn0010894;FLYBASE:FBgn0264491;FLYBASE:FBgn0266409;FLYBASE:FBgn0267001;FLYBASE:FBgn0038247;FLYBASE:FBgn0016675;FLYBASE:FBgn0025743;FLYBASE:FBgn0025741…
GO:0031175	neuron projection development	http://amigo.geneontology.org/amigo/term/GO:0031175	457	52	22.869	2.27382	1.45046e-08	1.13965e-06	31002;31364;31792;32183;32275;32400;33148;33834;33863;34192;34453;34636;34772;34793;34921;35037;35097;35540;35933;36041;36692;36790;36846;36876;36978;37007;37066;37201;37254;37556;37603;38723;38769;39561;39564;39875;40464;41852;41995;42835;43469;43650;43758;43819;43832;43974;44039;44540;45233;46194;49070;53437	geneontology_Biological_Process_noRedundant	FLYBASE:FBgn0000308;FLYBASE:FBgn0000108;FLYBASE:FBgn0259984;FLYBASE:FBgn0003721;FLYBASE:FBgn0003435;FLYBASE:FBgn0028863;FLYBASE:FBgn0044826;FLYBASE:FBgn0032629;FLYBASE:FBgn0286785;FLYBASE:FBgn0266521;FLYBASE:FBgn0000635;FLYBASE:FBgn0000636;FLYBASE:FBgn0267795;FLYBASE:FBgn0005536;FLYBASE:FBgn0002526;FLYBASE:FBgn0264975;FLYBASE:FBgn0001961;FLYBASE:FBgn0011259;FLYBASE:FBgn0260660;FLYBASE:FBgn0004456…
GO:0048598	embryonic morphogenesis	http://amigo.geneontology.org/amigo/term/GO:0048598	213	32	10.6589	3.0022	1.82321e-08	1.25345e-06	31554;32028;32637;32703;32876;32994;33148;33156;33619;33690;33726;33727;33834;33988;35540;36692;37201;37205;39284;39387;40583;40958;41656;42757;43235;43319;43769;44039;44540;46187;47137;49070	geneontology_Biological_Process_noRedundant	FLYBASE:FBgn0000308;FLYBASE:FBgn0243512;FLYBASE:FBgn0286785;FLYBASE:FBgn0030964;FLYBASE:FBgn0000163;FLYBASE:FBgn0005536;FLYBASE:FBgn0004049;FLYBASE:FBgn0000299;FLYBASE:FBgn0030766;FLYBASE:FBgn0263705;FLYBASE:FBgn0267698;FLYBASE:FBgn0036165;FLYBASE:FBgn0002121;FLYBASE:FBgn0010894;FLYBASE:FBgn0031882;FLYBASE:FBgn0003514;FLYBASE:FBgn0263346;FLYBASE:FBgn0016075;FLYBASE:FBgn0004359;FLYBASE:FBgn0001321…
GO:0048858	cell projection morphogenesis	http://amigo.geneontology.org/amigo/term/GO:0048858	425	49	21.2677	2.30397	2.58532e-08	1.57992e-06	31002;31364;31792;32183;32275;32400;33148;33834;34192;34453;34636;34772;34793;35037;35097;35540;35933;36041;36692;36790;36846;36876;37007;37066;37201;37254;37556;37603;38723;38769;39561;39564;39875;40464;41852;41995;42356;42835;43469;43650;43758;43819;43832;43974;44039;44540;45233;49070;53437	geneontology_Biological_Process_noRedundant	FLYBASE:FBgn0000308;FLYBASE:FBgn0000108;FLYBASE:FBgn0259984;FLYBASE:FBgn0003721;FLYBASE:FBgn0003435;FLYBASE:FBgn0044826;FLYBASE:FBgn0032629;FLYBASE:FBgn0286785;FLYBASE:FBgn0000635;FLYBASE:FBgn0000636;FLYBASE:FBgn0267795;FLYBASE:FBgn0005536;FLYBASE:FBgn0002526;FLYBASE:FBgn0264975;FLYBASE:FBgn0001961;FLYBASE:FBgn0011259;FLYBASE:FBgn0260660;FLYBASE:FBgn0004456;FLYBASE:FBgn0034085;FLYBASE:FBgn0267698…
GO:0040011	locomotion	http://amigo.geneontology.org/amigo/term/GO:0040011	229	33	11.4595	2.8797	3.08804e-08	1.69842e-06	31554;32088;32183;32191;32400;32876;33834;33995;34192;34453;34772;35007;35037;36054;36692;36846;36848;36876;37007;37066;37201;37603;37619;38605;38723;40464;40958;42356;43587;43832;44013;53437;250710	geneontology_Biological_Process_noRedundant	FLYBASE:FBgn0002773;FLYBASE:FBgn0000308;FLYBASE:FBgn0259984;FLYBASE:FBgn0045038;FLYBASE:FBgn0264695;FLYBASE:FBgn0243512;FLYBASE:FBgn0086906;FLYBASE:FBgn0032629;FLYBASE:FBgn0286785;FLYBASE:FBgn0030964;FLYBASE:FBgn0002526;FLYBASE:FBgn0011259;FLYBASE:FBgn0011260;FLYBASE:FBgn0003514;FLYBASE:FBgn0016059;FLYBASE:FBgn0267001;FLYBASE:FBgn0025741;FLYBASE:FBgn0014135;FLYBASE:FBgn0052423;FLYBASE:FBgn0262740…
GO:0048870	cell motility	http://amigo.geneontology.org/amigo/term/GO:0048870	339	42	16.9641	2.47582	3.6111e-08	1.7477e-06	31554;31907;32088;32275;32400;32637;32703;32876;33148;33346;33690;33863;33995;34192;34772;35007;35540;36054;36692;36846;37007;37066;37201;37603;37619;38131;38338;38723;39561;39564;40205;40958;41398;42356;42491;42596;42757;43319;43650;43758;43832;44039	geneontology_Biological_Process_noRedundant	FLYBASE:FBgn0259984;FLYBASE:FBgn0264695;FLYBASE:FBgn0243512;FLYBASE:FBgn0011570;FLYBASE:FBgn0286785;FLYBASE:FBgn0266521;FLYBASE:FBgn0030964;FLYBASE:FBgn0000163;FLYBASE:FBgn0267795;FLYBASE:FBgn0002526;FLYBASE:FBgn0025865;FLYBASE:FBgn0011259;FLYBASE:FBgn0030766;FLYBASE:FBgn0004456;FLYBASE:FBgn0267698;FLYBASE:FBgn0011260;FLYBASE:FBgn0003514;FLYBASE:FBgn0264491;FLYBASE:FBgn0004606;FLYBASE:FBgn0016059…
GO:0048667	cell morphogenesis involved in neuron differentiation	http://amigo.geneontology.org/amigo/term/GO:0048667	418	48	20.9174	2.29474	4.13047e-08	1.7477e-06	31002;31364;31792;32183;32275;32400;32703;33148;33834;34192;34453;34636;34772;34793;35037;35097;35540;35933;36041;36692;36790;36846;36876;37007;37066;37201;37254;37556;37603;38723;38769;39561;39564;39875;40464;41852;41995;42835;43469;43650;43758;43819;43832;43974;44039;44540;45233;53437	geneontology_Biological_Process_noRedundant	FLYBASE:FBgn0000308;FLYBASE:FBgn0000108;FLYBASE:FBgn0259984;FLYBASE:FBgn0003721;FLYBASE:FBgn0003435;FLYBASE:FBgn0044826;FLYBASE:FBgn0032629;FLYBASE:FBgn0286785;FLYBASE:FBgn0000635;FLYBASE:FBgn0000636;FLYBASE:FBgn0000163;FLYBASE:FBgn0267795;FLYBASE:FBgn0002526;FLYBASE:FBgn0264975;FLYBASE:FBgn0001961;FLYBASE:FBgn0011259;FLYBASE:FBgn0260660;FLYBASE:FBgn0004456;FLYBASE:FBgn0034085;FLYBASE:FBgn0267698…
GO:0034330	cell junction organization	http://amigo.geneontology.org/amigo/term/GO:0034330	366	44	18.3152	2.40237	4.13093e-08	1.7477e-06	31002;31101;31168;31364;31792;32183;32703;33139;33156;33237;33346;33604;33863;34192;34557;34646;35197;35504;36692;36848;36876;37201;37205;37556;37854;38723;39387;39564;40464;40912;41113;41398;41423;41995;42139;43197;43758;43838;43974;44039;46187;46194;47220;50296	geneontology_Biological_Process_noRedundant	FLYBASE:FBgn0000108;FLYBASE:FBgn0039431;FLYBASE:FBgn0011570;FLYBASE:FBgn0044826;FLYBASE:FBgn0286785;FLYBASE:FBgn0266521;FLYBASE:FBgn0000635;FLYBASE:FBgn0000163;FLYBASE:FBgn0031268;FLYBASE:FBgn0265276;FLYBASE:FBgn0013720;FLYBASE:FBgn0002526;FLYBASE:FBgn0264975;FLYBASE:FBgn0031571;FLYBASE:FBgn0010300;FLYBASE:FBgn0011259;FLYBASE:FBgn0267698;FLYBASE:FBgn0002121;FLYBASE:FBgn0010894;FLYBASE:FBgn0019985…
GO:0061061	muscle structure development	http://amigo.geneontology.org/amigo/term/GO:0061061	202	30	10.1084	2.96783	6.73343e-08	2.64528e-06	31166;32275;32314;32794;33619;33726;33727;34274;35007;35215;35596;37205;37521;38988;39002;40327;40849;41853;41885;41995;42596;42757;43587;43650;43814;43906;44013;44510;44910;3346201	geneontology_Biological_Process_noRedundant	FLYBASE:FBgn0002773;FLYBASE:FBgn0004169;FLYBASE:FBgn0004117;FLYBASE:FBgn0003149;FLYBASE:FBgn0264695;FLYBASE:FBgn0086906;FLYBASE:FBgn0044826;FLYBASE:FBgn0000047;FLYBASE:FBgn0000667;FLYBASE:FBgn0000299;FLYBASE:FBgn0004456;FLYBASE:FBgn0026179;FLYBASE:FBgn0005666;FLYBASE:FBgn0041789;FLYBASE:FBgn0264491;FLYBASE:FBgn0004606;FLYBASE:FBgn0016075;FLYBASE:FBgn0014863;FLYBASE:FBgn0288846;FLYBASE:FBgn0243516…
GO:0090066	regulation of anatomical structure size	http://amigo.geneontology.org/amigo/term/GO:0090066	226	32	11.3094	2.8295	7.68652e-08	2.81839e-06	31101;31364;31554;31792;32631;33003;33237;33343;33346;33604;33834;33995;34192;34646;34772;35504;35540;36846;37007;37066;37205;37521;38131;39387;39564;40663;41113;42139;42491;46187;47137;5740235	geneontology_Biological_Process_noRedundant	FLYBASE:FBgn0000308;FLYBASE:FBgn0259984;FLYBASE:FBgn0011570;FLYBASE:FBgn0086758;FLYBASE:FBgn0000635;FLYBASE:FBgn0031268;FLYBASE:FBgn0013720;FLYBASE:FBgn0264975;FLYBASE:FBgn0025865;FLYBASE:FBgn0031571;FLYBASE:FBgn0011259;FLYBASE:FBgn0011260;FLYBASE:FBgn0010894;FLYBASE:FBgn0003514;FLYBASE:FBgn0016059;FLYBASE:FBgn0001321;FLYBASE:FBgn0025743;FLYBASE:FBgn0013997;FLYBASE:FBgn0243516;FLYBASE:FBgn0033032…
GO:0042063	gliogenesis	http://amigo.geneontology.org/amigo/term/GO:0042063	93	19	4.65387	4.08262	1.20333e-07	4.13643e-06	31101;31168;31792;32400;32876;33148;33995;34772;35504;36054;37205;39387;39564;41113;42139;42356;42596;42691;46187	geneontology_Biological_Process_noRedundant	FLYBASE:FBgn0259984;FLYBASE:FBgn0030964;FLYBASE:FBgn0013720;FLYBASE:FBgn0264975;FLYBASE:FBgn0010894;FLYBASE:FBgn0264491;FLYBASE:FBgn0266409;FLYBASE:FBgn0014135;FLYBASE:FBgn0013997;FLYBASE:FBgn0033032;FLYBASE:FBgn0000719;FLYBASE:FBgn0038545;FLYBASE:FBgn0037680;FLYBASE:FBgn0033483;FLYBASE:FBgn0085407;FLYBASE:FBgn0025631;FLYBASE:FBgn0285896;FLYBASE:FBgn0010434;FLYBASE:FBgn0015774
GO:0048729	tissue morphogenesis	http://amigo.geneontology.org/amigo/term/GO:0048729	330	40	16.5137	2.42223	1.42318e-07	4.60439e-06	32028;32275;32637;32703;32748;32876;33148;33156;33613;33619;33690;33726;33727;33834;33988;35540;36692;37201;37205;38131;39387;39561;39564;40081;40583;40958;41398;41656;42356;42757;43319;43604;43769;44039;44497;44540;46187;47137;49070;5740131	geneontology_Biological_Process_noRedundant	FLYBASE:FBgn0000308;FLYBASE:FBgn0051774;FLYBASE:FBgn0243512;FLYBASE:FBgn0286785;FLYBASE:FBgn0030964;FLYBASE:FBgn0000163;FLYBASE:FBgn0267795;FLYBASE:FBgn0005536;FLYBASE:FBgn0029114;FLYBASE:FBgn0004049;FLYBASE:FBgn0000299;FLYBASE:FBgn0030766;FLYBASE:FBgn0263705;FLYBASE:FBgn0004456;FLYBASE:FBgn0263258;FLYBASE:FBgn0267698;FLYBASE:FBgn0002121;FLYBASE:FBgn0010894;FLYBASE:FBgn0031882;FLYBASE:FBgn0263346…
GO:0060541	respiratory system development	http://amigo.geneontology.org/amigo/term/GO:0060541	246	33	12.3102	2.6807	1.77223e-07	5.41513e-06	31101;31364;31554;31557;31773;31792;32275;32703;33237;33604;33619;34646;35007;35504;36692;37205;37603;38338;38723;39387;39564;40081;41113;41774;41876;42139;42356;42757;43604;43769;44540;46187;47137	geneontology_Biological_Process_noRedundant	FLYBASE:FBgn0264695;FLYBASE:FBgn0286785;FLYBASE:FBgn0000635;FLYBASE:FBgn0000163;FLYBASE:FBgn0031268;FLYBASE:FBgn0013720;FLYBASE:FBgn0002526;FLYBASE:FBgn0264975;FLYBASE:FBgn0031571;FLYBASE:FBgn0261793;FLYBASE:FBgn0004456;FLYBASE:FBgn0010894;FLYBASE:FBgn0003514;FLYBASE:FBgn0010113;FLYBASE:FBgn0038247;FLYBASE:FBgn0038331;FLYBASE:FBgn0001321;FLYBASE:FBgn0014135;FLYBASE:FBgn0013997;FLYBASE:FBgn0036844…
GO:0009792	embryo development ending in birth or egg hatching	http://amigo.geneontology.org/amigo/term/GO:0009792	169	26	8.45703	3.07437	2.54566e-07	7.369e-06	31000;31554;31598;32028;32876;33156;33619;33727;33834;33988;34793;35540;36692;37007;37066;37201;37205;39284;39387;40958;41656;43319;43650;44039;46187;49070	geneontology_Biological_Process_noRedundant	FLYBASE:FBgn0000308;FLYBASE:FBgn0243512;FLYBASE:FBgn0286785;FLYBASE:FBgn0028360;FLYBASE:FBgn0030964;FLYBASE:FBgn0005536;FLYBASE:FBgn0001961;FLYBASE:FBgn0004049;FLYBASE:FBgn0000299;FLYBASE:FBgn0263705;FLYBASE:FBgn0267698;FLYBASE:FBgn0036165;FLYBASE:FBgn0002121;FLYBASE:FBgn0010894;FLYBASE:FBgn0031882;FLYBASE:FBgn0003514;FLYBASE:FBgn0004606;FLYBASE:FBgn0016059;FLYBASE:FBgn0013997;FLYBASE:FBgn0039532…
GO:0007417	central nervous system development	http://amigo.geneontology.org/amigo/term/GO:0007417	261	33	13.0609	2.52663	7.11217e-07	1.95585e-05	31000;31002;31101;31168;31359;31364;31792;32183;32569;32631;33237;33343;33834;34077;34772;35197;35266;35504;35540;37066;37205;39387;39561;40327;41085;41113;41423;42139;42691;43803;43974;44540;46187	geneontology_Biological_Process_noRedundant	FLYBASE:FBgn0000308;FLYBASE:FBgn0000108;FLYBASE:FBgn0259984;FLYBASE:FBgn0086758;FLYBASE:FBgn0000635;FLYBASE:FBgn0267795;FLYBASE:FBgn0031268;FLYBASE:FBgn0265276;FLYBASE:FBgn0002932;FLYBASE:FBgn0013720;FLYBASE:FBgn0264975;FLYBASE:FBgn0010300;FLYBASE:FBgn0003969;FLYBASE:FBgn0026179;FLYBASE:FBgn0010894;FLYBASE:FBgn0266409;FLYBASE:FBgn0267001;FLYBASE:FBgn0024277;FLYBASE:FBgn0031959;FLYBASE:FBgn0025743…
GO:0008037	cell recognition	http://amigo.geneontology.org/amigo/term/GO:0008037	114	20	5.70474	3.50585	7.58847e-07	1.98746e-05	31364;32183;32275;32400;33995;34192;34453;34793;35037;35097;36846;37603;39387;40464;40515;43469;43650;43832;47220;53437	geneontology_Biological_Process_noRedundant	FLYBASE:FBgn0032629;FLYBASE:FBgn0000635;FLYBASE:FBgn0000636;FLYBASE:FBgn0262509;FLYBASE:FBgn0001961;FLYBASE:FBgn0011259;FLYBASE:FBgn0004456;FLYBASE:FBgn0011260;FLYBASE:FBgn0004606;FLYBASE:FBgn0267001;FLYBASE:FBgn0004509;FLYBASE:FBgn0025741;FLYBASE:FBgn0013997;FLYBASE:FBgn0051721;FLYBASE:FBgn0085407;FLYBASE:FBgn0004449;FLYBASE:FBgn0005631;FLYBASE:FBgn0004369;FLYBASE:FBgn0040271;FLYBASE:FBgn0015774
GO:0022603	regulation of anatomical structure morphogenesis	http://amigo.geneontology.org/amigo/term/GO:0022603	168	25	8.40699	2.97372	8.27124e-07	2.06781e-05	31429;32703;32994;33148;33613;33619;33690;33834;34192;34453;36846;36876;37007;37066;38131;39561;39564;41995;42757;43319;43832;43974;44039;45233;5740131	geneontology_Biological_Process_noRedundant	FLYBASE:FBgn0000308;FLYBASE:FBgn0051774;FLYBASE:FBgn0044826;FLYBASE:FBgn0000163;FLYBASE:FBgn0267795;FLYBASE:FBgn0011259;FLYBASE:FBgn0267698;FLYBASE:FBgn0011260;FLYBASE:FBgn0016059;FLYBASE:FBgn0261458;FLYBASE:FBgn0024277;FLYBASE:FBgn0085412;FLYBASE:FBgn0259789;FLYBASE:FBgn0025741;FLYBASE:FBgn0051660;FLYBASE:FBgn0039532;FLYBASE:FBgn0264272;FLYBASE:FBgn0000719;FLYBASE:FBgn0003118;FLYBASE:FBgn0284221…
GO:0099080	supramolecular complex	http://amigo.geneontology.org/amigo/term/GO:0099080	357	40	17.8649	2.23903	1.14467e-06	2.73726e-05	31166;31554;31591;32049;32314;32721;32794;32955;33401;33726;33727;33752;35007;36544;36876;36978;37238;37417;38399;38988;39002;39198;39518;40589;40848;40849;41824;41852;41853;41885;42491;43323;43587;43814;43930;44013;44039;2769001;3346201;3771934	geneontology_Cellular_Component_noRedundant	FLYBASE:FBgn0002773;FLYBASE:FBgn0004169;FLYBASE:FBgn0004117;FLYBASE:FBgn0003721;FLYBASE:FBgn0003149;FLYBASE:FBgn0264695;FLYBASE:FBgn0086906;FLYBASE:FBgn0086708;FLYBASE:FBgn0031037;FLYBASE:FBgn0026620;FLYBASE:FBgn0000047;FLYBASE:FBgn0284243;FLYBASE:FBgn0025865;FLYBASE:FBgn0024238;FLYBASE:FBgn0031692;FLYBASE:FBgn0000667;FLYBASE:FBgn0000299;FLYBASE:FBgn0040233;FLYBASE:FBgn0005666;FLYBASE:FBgn0267698…
GO:0010927	cellular component assembly involved in morphogenesis	http://amigo.geneontology.org/amigo/term/GO:0010927	129	21	6.45537	3.25311	1.44225e-06	3.30515e-05	31166;31598;32314;32794;33619;33830;35007;35215;38988;39002;40849;40958;41788;41853;41885;42356;42596;43587;43814;44013;3346201	geneontology_Biological_Process_noRedundant	FLYBASE:FBgn0002773;FLYBASE:FBgn0004169;FLYBASE:FBgn0004117;FLYBASE:FBgn0003149;FLYBASE:FBgn0264695;FLYBASE:FBgn0243512;FLYBASE:FBgn0086906;FLYBASE:FBgn0028360;FLYBASE:FBgn0000047;FLYBASE:FBgn0000667;FLYBASE:FBgn0086265;FLYBASE:FBgn0005666;FLYBASE:FBgn0041789;FLYBASE:FBgn0264491;FLYBASE:FBgn0014135;FLYBASE:FBgn0263929;FLYBASE:FBgn0014863;FLYBASE:FBgn0035917;FLYBASE:FBgn0283471;FLYBASE:FBgn0053519…
GO:0051093	negative regulation of developmental process	http://amigo.geneontology.org/amigo/term/GO:0051093	196	26	9.80815	2.65086	4.57101e-06	0.000100562	31364;32660;33139;33156;33619;34192;34881;35197;36054;36692;36846;36876;37007;37066;37201;38723;39564;41085;41398;41935;42356;42757;43197;43604;43650;46194	geneontology_Biological_Process_noRedundant	FLYBASE:FBgn0039431;FLYBASE:FBgn0286785;FLYBASE:FBgn0000635;FLYBASE:FBgn0002932;FLYBASE:FBgn0002526;FLYBASE:FBgn0010300;FLYBASE:FBgn0011259;FLYBASE:FBgn0002121;FLYBASE:FBgn0011260;FLYBASE:FBgn0004606;FLYBASE:FBgn0016059;FLYBASE:FBgn0010113;FLYBASE:FBgn0010905;FLYBASE:FBgn0014135;FLYBASE:FBgn0262081;FLYBASE:FBgn0003118;FLYBASE:FBgn0038385;FLYBASE:FBgn0000578;FLYBASE:FBgn0027528;FLYBASE:FBgn0284221…
GO:0045202	synapse	http://amigo.geneontology.org/amigo/term/GO:0045202	416	42	20.8173	2.01755	9.0906e-06	0.000192301	31364;31997;32002;32183;32554;33139;33156;33228;33863;33988;34304;34557;34636;35051;35097;35394;36145;36876;37196;37201;37384;37854;37895;38723;39387;39720;39730;39747;40464;40876;40912;40993;41017;41193;43758;43935;44039;44483;46194;49297;5740235;14462605	geneontology_Cellular_Component_noRedundant	FLYBASE:FBgn0264908;FLYBASE:FBgn0263006;FLYBASE:FBgn0266521;FLYBASE:FBgn0000635;FLYBASE:FBgn0000636;FLYBASE:FBgn0030230;FLYBASE:FBgn0032151;FLYBASE:FBgn0002526;FLYBASE:FBgn0259824;FLYBASE:FBgn0004168;FLYBASE:FBgn0010414;FLYBASE:FBgn0267698;FLYBASE:FBgn0002121;FLYBASE:FBgn0031882;FLYBASE:FBgn0267001;FLYBASE:FBgn0033558;FLYBASE:FBgn0010905;FLYBASE:FBgn0034972;FLYBASE:FBgn0031261;FLYBASE:FBgn0287724…
GO:0021700	developmental maturation	http://amigo.geneontology.org/amigo/term/GO:0021700	206	26	10.3086	2.52217	1.14225e-05	0.000226286	31364;31554;31792;32703;33156;33401;33834;34557;34636;35051;35540;35933;36059;36876;37417;38605;39387;41020;41788;41852;42521;43197;43604;44039;45233;48571	geneontology_Biological_Process_noRedundant	FLYBASE:FBgn0000308;FLYBASE:FBgn0003721;FLYBASE:FBgn0039431;FLYBASE:FBgn0000635;FLYBASE:FBgn0000163;FLYBASE:FBgn0264975;FLYBASE:FBgn0011224;FLYBASE:FBgn0267698;FLYBASE:FBgn0002121;FLYBASE:FBgn0003514;FLYBASE:FBgn0031401;FLYBASE:FBgn0261458;FLYBASE:FBgn0003891;FLYBASE:FBgn0010113;FLYBASE:FBgn0004907;FLYBASE:FBgn0263929;FLYBASE:FBgn0052423;FLYBASE:FBgn0287724;FLYBASE:FBgn0013997;FLYBASE:FBgn0086656…
GO:0040007	growth	http://amigo.geneontology.org/amigo/term/GO:0040007	420	42	21.0175	1.99834	1.152e-05	0.000226286	31364;31554;31792;32183;32631;32703;33003;33156;33346;33834;33863;34192;34772;35077;35197;36054;36692;36846;36848;36876;37007;37066;37201;38399;38723;39284;39460;39561;39564;39720;40195;40368;40464;41398;41935;43197;43319;43758;43769;43974;44039;44497	geneontology_Biological_Process_noRedundant	FLYBASE:FBgn0000308;FLYBASE:FBgn0259984;FLYBASE:FBgn0039431;FLYBASE:FBgn0011570;FLYBASE:FBgn0286785;FLYBASE:FBgn0266521;FLYBASE:FBgn0000635;FLYBASE:FBgn0000163;FLYBASE:FBgn0267795;FLYBASE:FBgn0002526;FLYBASE:FBgn0029114;FLYBASE:FBgn0264975;FLYBASE:FBgn0010300;FLYBASE:FBgn0011259;FLYBASE:FBgn0267698;FLYBASE:FBgn0036165;FLYBASE:FBgn0002121;FLYBASE:FBgn0011260;FLYBASE:FBgn0003514;FLYBASE:FBgn0261258…
GO:0007498	mesoderm development	http://amigo.geneontology.org/amigo/term/GO:0007498	84	15	4.20349	3.56846	1.48356e-05	0.000281365	31591;32314;32637;33148;33690;38723;38988;39002;41085;42596;43323;43650;43769;43814;44013	geneontology_Biological_Process_noRedundant	FLYBASE:FBgn0004169;FLYBASE:FBgn0003149;FLYBASE:FBgn0086906;FLYBASE:FBgn0002932;FLYBASE:FBgn0002526;FLYBASE:FBgn0030766;FLYBASE:FBgn0005666;FLYBASE:FBgn0264491;FLYBASE:FBgn0004606;FLYBASE:FBgn0002772;FLYBASE:FBgn0051660;FLYBASE:FBgn0085446;FLYBASE:FBgn0035917;FLYBASE:FBgn0000719;FLYBASE:FBgn0085432
GO:0060089	molecular transducer activity	http://amigo.geneontology.org/amigo/term/GO:0060089	329	35	16.4637	2.12589	1.73295e-05	0.000317707	31168;32554;32637;32803;33228;33336;33690;34304;35181;35394;35540;36145;36790;37196;37556;37603;37854;39389;39564;39730;39966;40195;40912;41017;42258;43469;43681;43803;43832;43838;43935;44126;44483;3346162;5740629	geneontology_Molecular_Function_noRedundant	FLYBASE:FBgn0264908;FLYBASE:FBgn0032151;FLYBASE:FBgn0038653;FLYBASE:FBgn0030766;FLYBASE:FBgn0004168;FLYBASE:FBgn0034085;FLYBASE:FBgn0262869;FLYBASE:FBgn0019985;FLYBASE:FBgn0264339;FLYBASE:FBgn0053639;FLYBASE:FBgn0033558;FLYBASE:FBgn0025741;FLYBASE:FBgn0034972;FLYBASE:FBgn0031261;FLYBASE:FBgn0051660;FLYBASE:FBgn0026397;FLYBASE:FBgn0034723;FLYBASE:FBgn0261929;FLYBASE:FBgn0028422;FLYBASE:FBgn0266429…
GO:0031344	regulation of cell projection organization	http://amigo.geneontology.org/amigo/term/GO:0031344	154	21	7.70641	2.72501	2.49681e-05	0.000442982	32400;32703;33003;33346;33834;34192;34453;34793;34921;36846;36876;37007;37066;37201;37603;39564;41852;41995;43832;43974;44039	geneontology_Biological_Process_noRedundant	FLYBASE:FBgn0000308;FLYBASE:FBgn0003721;FLYBASE:FBgn0028863;FLYBASE:FBgn0011570;FLYBASE:FBgn0044826;FLYBASE:FBgn0000163;FLYBASE:FBgn0001961;FLYBASE:FBgn0011259;FLYBASE:FBgn0267698;FLYBASE:FBgn0011260;FLYBASE:FBgn0016059;FLYBASE:FBgn0024277;FLYBASE:FBgn0025741;FLYBASE:FBgn0000578;FLYBASE:FBgn0284221;FLYBASE:FBgn0051721;FLYBASE:FBgn0005631;FLYBASE:FBgn0285896;FLYBASE:FBgn0267002;FLYBASE:FBgn0261811…
GO:0072359	circulatory system development	http://amigo.geneontology.org/amigo/term/GO:0072359	99	16	4.95412	3.22964	2.84724e-05	0.00048937	31792;32794;33727;34274;34772;35540;36692;37205;37603;38723;39387;41853;42757;43769;43930;46187	geneontology_Biological_Process_noRedundant	FLYBASE:FBgn0259984;FLYBASE:FBgn0004117;FLYBASE:FBgn0286785;FLYBASE:FBgn0002526;FLYBASE:FBgn0264975;FLYBASE:FBgn0000299;FLYBASE:FBgn0010894;FLYBASE:FBgn0013997;FLYBASE:FBgn0028573;FLYBASE:FBgn0283471;FLYBASE:FBgn0003118;FLYBASE:FBgn0085432;FLYBASE:FBgn0000546;FLYBASE:FBgn0005631;FLYBASE:FBgn0032129;FLYBASE:FBgn0010434
GO:0009886	post-embryonic animal morphogenesis	http://amigo.geneontology.org/amigo/term/GO:0009886	453	43	22.6688	1.89688	3.25112e-05	0.000541854	31359;31364;31429;31554;31773;31792;31913;32207;32275;32637;33139;33148;33156;33619;33727;33834;33988;34881;35540;36790;37205;38131;38338;39198;40081;40205;40879;40958;41085;42596;42738;42757;43319;43604;43769;43906;43974;44039;44254;44510;44540;48571;49070	geneontology_Biological_Process_noRedundant	FLYBASE:FBgn0000308;FLYBASE:FBgn0243512;FLYBASE:FBgn0000635;FLYBASE:FBgn0005536;FLYBASE:FBgn0002932;FLYBASE:FBgn0264975;FLYBASE:FBgn0283712;FLYBASE:FBgn0261793;FLYBASE:FBgn0000299;FLYBASE:FBgn0030766;FLYBASE:FBgn0004456;FLYBASE:FBgn0011224;FLYBASE:FBgn0034085;FLYBASE:FBgn0267337;FLYBASE:FBgn0267698;FLYBASE:FBgn0002121;FLYBASE:FBgn0031882;FLYBASE:FBgn0003514;FLYBASE:FBgn0264491;FLYBASE:FBgn0025525…
GO:0036477	somatodendritic compartment	http://amigo.geneontology.org/amigo/term/GO:0036477	235	27	11.7598	2.29596	4.29928e-05	0.000695471	31002;31792;31997;32028;32183;32400;33139;33336;34453;34636;35197;35540;35933;36876;37196;37201;37384;37556;37603;39049;40464;41017;41469;43197;43604;46194;5740235	geneontology_Cellular_Component_noRedundant	FLYBASE:FBgn0000108;FLYBASE:FBgn0011206;FLYBASE:FBgn0037989;FLYBASE:FBgn0039431;FLYBASE:FBgn0264975;FLYBASE:FBgn0010300;FLYBASE:FBgn0263705;FLYBASE:FBgn0004168;FLYBASE:FBgn0267001;FLYBASE:FBgn0010113;FLYBASE:FBgn0010905;FLYBASE:FBgn0026397;FLYBASE:FBgn0034723;FLYBASE:FBgn0086656;FLYBASE:FBgn0261929;FLYBASE:FBgn0025836;FLYBASE:FBgn0000578;FLYBASE:FBgn0051721;FLYBASE:FBgn0004449;FLYBASE:FBgn0000546…
GO:0007552	metamorphosis	http://amigo.geneontology.org/amigo/term/GO:0007552	459	43	22.9691	1.87208	4.45083e-05	0.000699416	31364;31429;31554;31773;31792;31913;32207;32275;32637;33139;33148;33156;33619;33834;33988;34805;34881;35540;36790;37205;38131;38338;38605;39198;40081;40205;40879;40958;41085;42596;42738;42757;43319;43604;43769;43906;43974;44039;44254;44510;44540;48571;49070	geneontology_Biological_Process_noRedundant	FLYBASE:FBgn0000308;FLYBASE:FBgn0243512;FLYBASE:FBgn0000635;FLYBASE:FBgn0005536;FLYBASE:FBgn0002932;FLYBASE:FBgn0264975;FLYBASE:FBgn0283712;FLYBASE:FBgn0261793;FLYBASE:FBgn0030766;FLYBASE:FBgn0004456;FLYBASE:FBgn0011224;FLYBASE:FBgn0034085;FLYBASE:FBgn0267337;FLYBASE:FBgn0267698;FLYBASE:FBgn0002121;FLYBASE:FBgn0031882;FLYBASE:FBgn0003514;FLYBASE:FBgn0264491;FLYBASE:FBgn0012037;FLYBASE:FBgn0025525…
GO:0030312	external encapsulating structure	http://amigo.geneontology.org/amigo/term/GO:0030312	151	20	7.55628	2.6468	5.93081e-05	0.000906096	32183;32400;33156;33726;33727;33830;36771;37619;38326;38723;38769;38990;39118;39529;40464;41688;43314;43872;43930;47137	geneontology_Cellular_Component_noRedundant	FLYBASE:FBgn0038181;FLYBASE:FBgn0003137;FLYBASE:FBgn0002526;FLYBASE:FBgn0052029;FLYBASE:FBgn0000299;FLYBASE:FBgn0260660;FLYBASE:FBgn0029167;FLYBASE:FBgn0086265;FLYBASE:FBgn0002121;FLYBASE:FBgn0034070;FLYBASE:FBgn0016075;FLYBASE:FBgn0267001;FLYBASE:FBgn0001321;FLYBASE:FBgn0039527;FLYBASE:FBgn0028573;FLYBASE:FBgn0086408;FLYBASE:FBgn0004449;FLYBASE:FBgn0011828;FLYBASE:FBgn0267348;FLYBASE:FBgn0015774
GO:2000026	regulation of multicellular organismal development	http://amigo.geneontology.org/amigo/term/GO:2000026	253	28	12.6605	2.2116	6.10202e-05	0.000907057	32994;33156;33346;33619;33690;33834;34192;35197;36692;36846;36876;37007;37066;37201;38723;39564;41085;41995;42596;42738;42757;43197;43319;43604;43832;43974;44039;46194	geneontology_Biological_Process_noRedundant	FLYBASE:FBgn0000308;FLYBASE:FBgn0039431;FLYBASE:FBgn0011570;FLYBASE:FBgn0044826;FLYBASE:FBgn0286785;FLYBASE:FBgn0002932;FLYBASE:FBgn0002526;FLYBASE:FBgn0010300;FLYBASE:FBgn0011259;FLYBASE:FBgn0267698;FLYBASE:FBgn0002121;FLYBASE:FBgn0011260;FLYBASE:FBgn0264491;FLYBASE:FBgn0016059;FLYBASE:FBgn0010113;FLYBASE:FBgn0024277;FLYBASE:FBgn0259789;FLYBASE:FBgn0025741;FLYBASE:FBgn0010905;FLYBASE:FBgn0004395…
GO:0043062	extracellular structure organization	http://amigo.geneontology.org/amigo/term/GO:0043062	65	12	3.2527	3.68924	7.56982e-05	0.00109563	33726;33727;33830;37619;38326;38723;38769;39118;42491;43872;43930;49070	geneontology_Biological_Process_noRedundant	FLYBASE:FBgn0003137;FLYBASE:FBgn0005536;FLYBASE:FBgn0002526;FLYBASE:FBgn0025865;FLYBASE:FBgn0000299;FLYBASE:FBgn0260660;FLYBASE:FBgn0086265;FLYBASE:FBgn0016075;FLYBASE:FBgn0028573;FLYBASE:FBgn0086408;FLYBASE:FBgn0011828;FLYBASE:FBgn0267348
GO:0060322	head development	http://amigo.geneontology.org/amigo/term/GO:0060322	131	18	6.55545	2.74581	8.52917e-05	0.00120283	31002;31359;31364;31792;32183;32569;32631;33343;33834;35197;35266;35540;37066;39561;40826;41423;43803;43974	geneontology_Biological_Process_noRedundant	FLYBASE:FBgn0000308;FLYBASE:FBgn0000108;FLYBASE:FBgn0086758;FLYBASE:FBgn0000635;FLYBASE:FBgn0267795;FLYBASE:FBgn0265276;FLYBASE:FBgn0264975;FLYBASE:FBgn0010300;FLYBASE:FBgn0003969;FLYBASE:FBgn0267001;FLYBASE:FBgn0024277;FLYBASE:FBgn0025743;FLYBASE:FBgn0000529;FLYBASE:FBgn0284221;FLYBASE:FBgn0000546;FLYBASE:FBgn0051481;FLYBASE:FBgn0025936;FLYBASE:FBgn0026084
GO:0003012	muscle system process	http://amigo.geneontology.org/amigo/term/GO:0003012	31	8	1.55129	5.157	0.000104818	0.00144125	32314;32794;35007;38769;41852;41853;43323;43587	geneontology_Biological_Process_noRedundant	FLYBASE:FBgn0002773;FLYBASE:FBgn0004169;FLYBASE:FBgn0004117;FLYBASE:FBgn0003721;FLYBASE:FBgn0264695;FLYBASE:FBgn0260660;FLYBASE:FBgn0002772;FLYBASE:FBgn0283471
GO:0003013	circulatory system process	http://amigo.geneontology.org/amigo/term/GO:0003013	41	9	2.05171	4.38659	0.00015127	0.00199035	31601;32314;32794;37205;39387;42596;46187;49297;250710	geneontology_Biological_Process_noRedundant	FLYBASE:FBgn0004169;FLYBASE:FBgn0263006;FLYBASE:FBgn0045038;FLYBASE:FBgn0010894;FLYBASE:FBgn0264491;FLYBASE:FBgn0062413;FLYBASE:FBgn0013997;FLYBASE:FBgn0283471;FLYBASE:FBgn0010434
GO:0048880	sensory system development	http://amigo.geneontology.org/amigo/term/GO:0048880	380	36	19.0158	1.89316	0.00015199	0.00199035	31364;32400;32631;33139;33156;33613;33619;34453;34636;34793;34881;35376;35540;36059;36234;36771;36848;37201;39561;39564;40464;40879;40958;41085;41656;42356;42738;42757;42835;43319;43758;43906;44540;45233;45248;49070	geneontology_Biological_Process_noRedundant	FLYBASE:FBgn0051774;FLYBASE:FBgn0243512;FLYBASE:FBgn0000635;FLYBASE:FBgn0267795;FLYBASE:FBgn0005536;FLYBASE:FBgn0002932;FLYBASE:FBgn0001961;FLYBASE:FBgn0004049;FLYBASE:FBgn0040297;FLYBASE:FBgn0267337;FLYBASE:FBgn0002121;FLYBASE:FBgn0034070;FLYBASE:FBgn0261458;FLYBASE:FBgn0004907;FLYBASE:FBgn0025743;FLYBASE:FBgn0014135;FLYBASE:FBgn0004395;FLYBASE:FBgn0039532;FLYBASE:FBgn0004198;FLYBASE:FBgn0003118…
GO:0060537	muscle tissue development	http://amigo.geneontology.org/amigo/term/GO:0060537	18	6	0.900749	6.66112	0.000168132	0.00215053	32794;33727;34274;34772;35540;40849	geneontology_Biological_Process_noRedundant	FLYBASE:FBgn0259984;FLYBASE:FBgn0000299;FLYBASE:FBgn0014863;FLYBASE:FBgn0283471;FLYBASE:FBgn0000546;FLYBASE:FBgn0032129
GO:0048859	formation of anatomical boundary	http://amigo.geneontology.org/amigo/term/GO:0048859	43	9	2.15179	4.18257	0.000222755	0.00278444	31554;32275;32400;33156;34881;37201;37603;41085;44540	geneontology_Biological_Process_noRedundant	FLYBASE:FBgn0002932;FLYBASE:FBgn0004456;FLYBASE:FBgn0002121;FLYBASE:FBgn0003514;FLYBASE:FBgn0004198;FLYBASE:FBgn0000578;FLYBASE:FBgn0005631;FLYBASE:FBgn0004837;FLYBASE:FBgn0015774
GO:0090130	tissue migration	http://amigo.geneontology.org/amigo/term/GO:0090130	172	20	8.60716	2.32365	0.000358526	0.00436498	31554;31907;32637;32703;32876;33148;33346;33863;34772;35007;35540;37201;37603;38338;39564;40205;40958;42356;42491;42757	geneontology_Biological_Process_noRedundant	FLYBASE:FBgn0259984;FLYBASE:FBgn0264695;FLYBASE:FBgn0243512;FLYBASE:FBgn0011570;FLYBASE:FBgn0266521;FLYBASE:FBgn0030964;FLYBASE:FBgn0000163;FLYBASE:FBgn0025865;FLYBASE:FBgn0030766;FLYBASE:FBgn0003514;FLYBASE:FBgn0014135;FLYBASE:FBgn0000719;FLYBASE:FBgn0003118;FLYBASE:FBgn0052296;FLYBASE:FBgn0000578;FLYBASE:FBgn0261556;FLYBASE:FBgn0000546;FLYBASE:FBgn0005631;FLYBASE:FBgn0028341;FLYBASE:FBgn0285896
GO:0030545	signaling receptor regulator activity	http://amigo.geneontology.org/amigo/term/GO:0030545	99	14	4.95412	2.82593	0.000381887	0.00436498	32876;33148;33995;34010;34077;34192;36054;36846;37007;37066;42356;44497;250710;3346202	geneontology_Molecular_Function_noRedundant	FLYBASE:FBgn0045038;FLYBASE:FBgn0030964;FLYBASE:FBgn0029114;FLYBASE:FBgn0011259;FLYBASE:FBgn0031902;FLYBASE:FBgn0011260;FLYBASE:FBgn0016059;FLYBASE:FBgn0031959;FLYBASE:FBgn0014135;FLYBASE:FBgn0000719;FLYBASE:FBgn0284221;FLYBASE:FBgn0033483;FLYBASE:FBgn0085407;FLYBASE:FBgn0053527
GO:0051241	negative regulation of multicellular organismal process	http://amigo.geneontology.org/amigo/term/GO:0051241	160	19	8.00666	2.37303	0.000383267	0.00436498	33139;33156;33619;34192;35197;36054;36145;36692;36846;36876;37007;37066;37201;38723;39564;42757;43197;43604;46194	geneontology_Biological_Process_noRedundant	FLYBASE:FBgn0039431;FLYBASE:FBgn0286785;FLYBASE:FBgn0002526;FLYBASE:FBgn0010300;FLYBASE:FBgn0011259;FLYBASE:FBgn0002121;FLYBASE:FBgn0011260;FLYBASE:FBgn0016059;FLYBASE:FBgn0010113;FLYBASE:FBgn0033558;FLYBASE:FBgn0010905;FLYBASE:FBgn0003118;FLYBASE:FBgn0000578;FLYBASE:FBgn0284221;FLYBASE:FBgn0033483;FLYBASE:FBgn0000547;FLYBASE:FBgn0262866;FLYBASE:FBgn0285896;FLYBASE:FBgn0267002
GO:0098552	side of membrane	http://amigo.geneontology.org/amigo/term/GO:0098552	135	17	6.75562	2.51642	0.00038727	0.00436498	31364;32275;32703;34645;34646;35090;35216;35933;36692;43974;44155;47137;53550;3346162;5740131;5740446;14462605	geneontology_Cellular_Component_noRedundant	FLYBASE:FBgn0286785;FLYBASE:FBgn0000635;FLYBASE:FBgn0000163;FLYBASE:FBgn0004456;FLYBASE:FBgn0262869;FLYBASE:FBgn0016675;FLYBASE:FBgn0001321;FLYBASE:FBgn0024277;FLYBASE:FBgn0085412;FLYBASE:FBgn0261804;FLYBASE:FBgn0032420;FLYBASE:FBgn0086656;FLYBASE:FBgn0010620;FLYBASE:FBgn0040102;FLYBASE:FBgn0264753;FLYBASE:FBgn0085426;FLYBASE:FBgn0032421
GO:0048736	appendage development	http://amigo.geneontology.org/amigo/term/GO:0048736	325	31	16.2635	1.90611	0.00038888	0.00436498	31429;31554;31913;32275;32637;33139;33148;33619;34881;35540;37205;37762;38131;38338;39198;40081;40205;40879;41085;42596;42738;42757;43319;43769;43906;43974;44039;44510;44540;48571;49070	geneontology_Biological_Process_noRedundant	FLYBASE:FBgn0005536;FLYBASE:FBgn0002932;FLYBASE:FBgn0030766;FLYBASE:FBgn0004456;FLYBASE:FBgn0011224;FLYBASE:FBgn0267337;FLYBASE:FBgn0267698;FLYBASE:FBgn0003514;FLYBASE:FBgn0264491;FLYBASE:FBgn0024277;FLYBASE:FBgn0052062;FLYBASE:FBgn0004395;FLYBASE:FBgn0036844;FLYBASE:FBgn0039532;FLYBASE:FBgn0264272;FLYBASE:FBgn0004198;FLYBASE:FBgn0000719;FLYBASE:FBgn0003118;FLYBASE:FBgn0052296;FLYBASE:FBgn0003415…
GO:0098590	plasma membrane region	http://amigo.geneontology.org/amigo/term/GO:0098590	385	35	19.266	1.81667	0.000412779	0.00447986	31364;31554;32183;32207;32275;32554;32703;32748;33156;33228;33336;34304;35376;35394;36237;36692;37066;37854;38723;39720;39747;39981;40271;40464;40876;40912;41656;42376;42835;43235;43758;44155;44483;44497;50296	geneontology_Cellular_Component_noRedundant	FLYBASE:FBgn0286785;FLYBASE:FBgn0000635;FLYBASE:FBgn0000163;FLYBASE:FBgn0032151;FLYBASE:FBgn0002526;FLYBASE:FBgn0029114;FLYBASE:FBgn0283712;FLYBASE:FBgn0259824;FLYBASE:FBgn0004049;FLYBASE:FBgn0004456;FLYBASE:FBgn0263258;FLYBASE:FBgn0040297;FLYBASE:FBgn0002121;FLYBASE:FBgn0003514;FLYBASE:FBgn0037000;FLYBASE:FBgn0040823;FLYBASE:FBgn0036756;FLYBASE:FBgn0267001;FLYBASE:FBgn0033635;FLYBASE:FBgn0004359…
GO:0015318	inorganic molecular entity transmembrane transporter activity	http://amigo.geneontology.org/amigo/term/GO:0015318	269	27	13.4612	2.00577	0.000415405	0.00447986	31601;31955;32554;32606;33167;34557;34921;35376;35394;36145;36237;36865;37297;37895;37953;39255;39720;39730;40271;40663;41259;42216;43636;44483;45248;49297;59223	geneontology_Molecular_Function_noRedundant	FLYBASE:FBgn0264908;FLYBASE:FBgn0263006;FLYBASE:FBgn0028863;FLYBASE:FBgn0039789;FLYBASE:FBgn0034497;FLYBASE:FBgn0040297;FLYBASE:FBgn0010414;FLYBASE:FBgn0030745;FLYBASE:FBgn0037000;FLYBASE:FBgn0033635;FLYBASE:FBgn0042185;FLYBASE:FBgn0033558;FLYBASE:FBgn0062413;FLYBASE:FBgn0028670;FLYBASE:FBgn0287724;FLYBASE:FBgn0051547;FLYBASE:FBgn0260795;FLYBASE:FBgn0028422;FLYBASE:FBgn0024315;FLYBASE:FBgn0037807…
GO:0045595	regulation of cell differentiation	http://amigo.geneontology.org/amigo/term/GO:0045595	257	26	12.8607	2.02166	0.000469104	0.00496167	31364;32631;32660;32994;33139;33156;33619;33834;34192;34881;35197;35540;36846;37007;37066;39564;41085;41853;42356;42738;42757;43604;43650;43832;44254;49070	geneontology_Biological_Process_noRedundant	FLYBASE:FBgn0000308;FLYBASE:FBgn0004117;FLYBASE:FBgn0000635;FLYBASE:FBgn0005536;FLYBASE:FBgn0002932;FLYBASE:FBgn0010300;FLYBASE:FBgn0011259;FLYBASE:FBgn0002121;FLYBASE:FBgn0011260;FLYBASE:FBgn0004606;FLYBASE:FBgn0016059;FLYBASE:FBgn0025525;FLYBASE:FBgn0010113;FLYBASE:FBgn0259789;FLYBASE:FBgn0025743;FLYBASE:FBgn0025741;FLYBASE:FBgn0014135;FLYBASE:FBgn0004395;FLYBASE:FBgn0003118;FLYBASE:FBgn0027528…
GO:0005509	calcium ion binding	http://amigo.geneontology.org/amigo/term/GO:0005509	177	20	8.85736	2.25801	0.000522003	0.00541701	31166;31554;31792;31899;32063;32109;32314;32721;33752;34099;35473;36771;38145;40876;41774;42348;42368;42492;43323;43587	geneontology_Molecular_Function_noRedundant	FLYBASE:FBgn0002773;FLYBASE:FBgn0004169;FLYBASE:FBgn0264975;FLYBASE:FBgn0024238;FLYBASE:FBgn0051216;FLYBASE:FBgn0031692;FLYBASE:FBgn0000667;FLYBASE:FBgn0030318;FLYBASE:FBgn0003514;FLYBASE:FBgn0013348;FLYBASE:FBgn0265595;FLYBASE:FBgn0034070;FLYBASE:FBgn0038247;FLYBASE:FBgn0002772;FLYBASE:FBgn0025682;FLYBASE:FBgn0031981;FLYBASE:FBgn0028400;FLYBASE:FBgn0038744;FLYBASE:FBgn0000083;FLYBASE:FBgn0052699
GO:0003002	regionalization	http://amigo.geneontology.org/amigo/term/GO:0003002	436	38	21.8181	1.74167	0.000538673	0.00548649	31429;31554;32275;32400;32703;33139;33156;33401;33608;33613;33834;34636;34881;35051;35197;35540;36544;37201;37205;37417;37603;39198;40081;40826;40958;41085;41788;41852;41935;42492;42757;43769;43819;43906;44510;44540;45233;53437	geneontology_Biological_Process_noRedundant	FLYBASE:FBgn0000308;FLYBASE:FBgn0051774;FLYBASE:FBgn0003721;FLYBASE:FBgn0243512;FLYBASE:FBgn0000163;FLYBASE:FBgn0002932;FLYBASE:FBgn0010300;FLYBASE:FBgn0004456;FLYBASE:FBgn0002121;FLYBASE:FBgn0003514;FLYBASE:FBgn0002521;FLYBASE:FBgn0031401;FLYBASE:FBgn0261458;FLYBASE:FBgn0003891;FLYBASE:FBgn0052062;FLYBASE:FBgn0263929;FLYBASE:FBgn0036844;FLYBASE:FBgn0004198;FLYBASE:FBgn0262739;FLYBASE:FBgn0000183…
GO:0035272	exocrine system development	http://amigo.geneontology.org/amigo/term/GO:0035272	115	15	5.75478	2.60653	0.000579034	0.00579034	31773;32275;32400;32876;33148;33156;33834;35540;36692;37603;39118;43319;43604;43769;44039	geneontology_Biological_Process_noRedundant	FLYBASE:FBgn0000308;FLYBASE:FBgn0286785;FLYBASE:FBgn0030964;FLYBASE:FBgn0261793;FLYBASE:FBgn0004456;FLYBASE:FBgn0267698;FLYBASE:FBgn0002121;FLYBASE:FBgn0010113;FLYBASE:FBgn0039532;FLYBASE:FBgn0000719;FLYBASE:FBgn0085432;FLYBASE:FBgn0000546;FLYBASE:FBgn0005631;FLYBASE:FBgn0267348;FLYBASE:FBgn0015774
GO:0048732	gland development	http://amigo.geneontology.org/amigo/term/GO:0048732	179	20	8.95745	2.23278	0.0006036	0.00592821	31773;32275;32400;32876;33148;33156;33834;34772;35540;36692;37603;38721;39118;41085;42757;43319;43604;43650;43769;44039	geneontology_Biological_Process_noRedundant	FLYBASE:FBgn0000308;FLYBASE:FBgn0259984;FLYBASE:FBgn0286785;FLYBASE:FBgn0030964;FLYBASE:FBgn0002932;FLYBASE:FBgn0261793;FLYBASE:FBgn0004456;FLYBASE:FBgn0267698;FLYBASE:FBgn0002121;FLYBASE:FBgn0024921;FLYBASE:FBgn0004606;FLYBASE:FBgn0010113;FLYBASE:FBgn0039532;FLYBASE:FBgn0000719;FLYBASE:FBgn0003118;FLYBASE:FBgn0085432;FLYBASE:FBgn0000546;FLYBASE:FBgn0005631;FLYBASE:FBgn0267348;FLYBASE:FBgn0015774
GO:1901702	salt transmembrane transporter activity	http://amigo.geneontology.org/amigo/term/GO:1901702	223	23	11.1593	2.06107	0.000754997	0.00728506	31955;32554;32606;33167;34557;34921;35376;35394;36145;36237;37895;37953;39255;39720;39730;40271;40663;41259;43636;44483;45248;49297;59223	geneontology_Molecular_Function_noRedundant	FLYBASE:FBgn0264908;FLYBASE:FBgn0263006;FLYBASE:FBgn0028863;FLYBASE:FBgn0039789;FLYBASE:FBgn0040297;FLYBASE:FBgn0010414;FLYBASE:FBgn0030745;FLYBASE:FBgn0037000;FLYBASE:FBgn0033635;FLYBASE:FBgn0042185;FLYBASE:FBgn0033558;FLYBASE:FBgn0287724;FLYBASE:FBgn0051547;FLYBASE:FBgn0260795;FLYBASE:FBgn0028422;FLYBASE:FBgn0037807;FLYBASE:FBgn0026255;FLYBASE:FBgn0053988;FLYBASE:FBgn0028704;FLYBASE:FBgn0026787…
GO:0045229	external encapsulating structure organization	http://amigo.geneontology.org/amigo/term/GO:0045229	119	15	5.95495	2.51891	0.00083287	0.0078979	31598;33619;33726;33727;33830;35215;37619;38326;38723;38769;39118;40958;41788;43872;43930	geneontology_Biological_Process_noRedundant	FLYBASE:FBgn0243512;FLYBASE:FBgn0003137;FLYBASE:FBgn0028360;FLYBASE:FBgn0002526;FLYBASE:FBgn0000299;FLYBASE:FBgn0260660;FLYBASE:FBgn0086265;FLYBASE:FBgn0041789;FLYBASE:FBgn0016075;FLYBASE:FBgn0263929;FLYBASE:FBgn0028573;FLYBASE:FBgn0086408;FLYBASE:FBgn0000547;FLYBASE:FBgn0011828;FLYBASE:FBgn0267348
GO:0005102	signaling receptor binding	http://amigo.geneontology.org/amigo/term/GO:0005102	241	24	12.06	1.99005	0.000961186	0.00896021	32275;32569;32876;33148;33619;33995;34010;34077;34192;35540;36054;36692;36846;37007;37066;37854;38723;40912;42356;44497;46194;250710;3346202;3885637	geneontology_Molecular_Function_noRedundant	FLYBASE:FBgn0045038;FLYBASE:FBgn0286785;FLYBASE:FBgn0030964;FLYBASE:FBgn0053993;FLYBASE:FBgn0002526;FLYBASE:FBgn0029114;FLYBASE:FBgn0011259;FLYBASE:FBgn0004456;FLYBASE:FBgn0003969;FLYBASE:FBgn0031902;FLYBASE:FBgn0011260;FLYBASE:FBgn0016059;FLYBASE:FBgn0031959;FLYBASE:FBgn0010905;FLYBASE:FBgn0034972;FLYBASE:FBgn0014135;FLYBASE:FBgn0000719;FLYBASE:FBgn0083963;FLYBASE:FBgn0284221;FLYBASE:FBgn0033483…
GO:0007423	sensory organ development	http://amigo.geneontology.org/amigo/term/GO:0007423	453	38	22.6688	1.67631	0.00111124	0.0101864	31212;31364;32400;32631;33139;33156;33613;33619;34453;34636;34793;34881;35077;35376;35540;36059;36234;36771;36848;37201;39561;39564;40464;40879;40958;41085;41656;42356;42738;42757;42835;43319;43758;43906;44540;45233;45248;49070	geneontology_Biological_Process_noRedundant	FLYBASE:FBgn0051774;FLYBASE:FBgn0243512;FLYBASE:FBgn0000635;FLYBASE:FBgn0267795;FLYBASE:FBgn0005536;FLYBASE:FBgn0002932;FLYBASE:FBgn0001961;FLYBASE:FBgn0004049;FLYBASE:FBgn0040297;FLYBASE:FBgn0267337;FLYBASE:FBgn0002121;FLYBASE:FBgn0034070;FLYBASE:FBgn0261458;FLYBASE:FBgn0004907;FLYBASE:FBgn0025743;FLYBASE:FBgn0014135;FLYBASE:FBgn0004395;FLYBASE:FBgn0039532;FLYBASE:FBgn0004198;FLYBASE:FBgn0003118…
GO:0051129	negative regulation of cellular component organization	http://amigo.geneontology.org/amigo/term/GO:0051129	149	17	7.4562	2.27998	0.00120716	0.0108842	32703;33346;33834;34192;36692;36846;36876;36978;37007;37066;37201;38131;38723;39564;40589;43197;46194	geneontology_Biological_Process_noRedundant	FLYBASE:FBgn0000308;FLYBASE:FBgn0039431;FLYBASE:FBgn0011570;FLYBASE:FBgn0286785;FLYBASE:FBgn0000163;FLYBASE:FBgn0026620;FLYBASE:FBgn0002526;FLYBASE:FBgn0011259;FLYBASE:FBgn0011260;FLYBASE:FBgn0016059;FLYBASE:FBgn0010905;FLYBASE:FBgn0264272;FLYBASE:FBgn0000578;FLYBASE:FBgn0284221;FLYBASE:FBgn0263197;FLYBASE:FBgn0285896;FLYBASE:FBgn0267002
GO:0044297	cell body	http://amigo.geneontology.org/amigo/term/GO:0044297	138	16	6.90574	2.31691	0.00140619	0.0123694	31002;31704;31792;32028;32183;32400;33139;34453;34636;35197;35933;37384;37556;37603;39049;40464	geneontology_Cellular_Component_noRedundant	FLYBASE:FBgn0000108;FLYBASE:FBgn0011206;FLYBASE:FBgn0029976;FLYBASE:FBgn0264975;FLYBASE:FBgn0010300;FLYBASE:FBgn0263705;FLYBASE:FBgn0267001;FLYBASE:FBgn0034723;FLYBASE:FBgn0086656;FLYBASE:FBgn0051721;FLYBASE:FBgn0004449;FLYBASE:FBgn0005631;FLYBASE:FBgn0015797;FLYBASE:FBgn0262866;FLYBASE:FBgn0050296;FLYBASE:FBgn0015774
GO:0045177	apical part of cell	http://amigo.geneontology.org/amigo/term/GO:0045177	192	20	9.60799	2.0816	0.00145423	0.0123694	31364;31554;32275;32703;32721;32748;35197;35376;36237;36692;37066;39981;40876;41935;43235;44155;44497;46194;49070;3885637	geneontology_Cellular_Component_noRedundant	FLYBASE:FBgn0286785;FLYBASE:FBgn0000635;FLYBASE:FBgn0000163;FLYBASE:FBgn0005536;FLYBASE:FBgn0053993;FLYBASE:FBgn0029114;FLYBASE:FBgn0024238;FLYBASE:FBgn0010300;FLYBASE:FBgn0004456;FLYBASE:FBgn0263258;FLYBASE:FBgn0040297;FLYBASE:FBgn0003514;FLYBASE:FBgn0036756;FLYBASE:FBgn0033635;FLYBASE:FBgn0004359;FLYBASE:FBgn0010905;FLYBASE:FBgn0038385;FLYBASE:FBgn0010620;FLYBASE:FBgn0284221;FLYBASE:FBgn0028400
GO:0007264	small GTPase mediated signal transduction	http://amigo.geneontology.org/amigo/term/GO:0007264	165	18	8.25686	2.18	0.00147204	0.0123694	31189;33988;34636;36059;36881;40205;40327;42093;42137;43319;43758;43832;43974;44115;2768961;5740235;5740446;14462605	geneontology_Biological_Process_noRedundant	FLYBASE:FBgn0023540;FLYBASE:FBgn0026179;FLYBASE:FBgn0031882;FLYBASE:FBgn0024277;FLYBASE:FBgn0004907;FLYBASE:FBgn0034158;FLYBASE:FBgn0025741;FLYBASE:FBgn0039532;FLYBASE:FBgn0025836;FLYBASE:FBgn0037188;FLYBASE:FBgn0262562;FLYBASE:FBgn0039883;FLYBASE:FBgn0261556;FLYBASE:FBgn0264753;FLYBASE:FBgn0085426;FLYBASE:FBgn0015797;FLYBASE:FBgn0026376;FLYBASE:FBgn0038504
GO:0099536	synaptic signaling	http://amigo.geneontology.org/amigo/term/GO:0099536	307	28	15.3628	1.82259	0.00147292	0.0123694	31364;31997;32002;32183;33228;34304;34557;34645;34646;35051;35394;36054;36145;37196;37384;37854;39747;40464;40876;40912;40993;41017;41193;41398;43838;43935;44483;49297	geneontology_Biological_Process_noRedundant	FLYBASE:FBgn0263006;FLYBASE:FBgn0000635;FLYBASE:FBgn0030230;FLYBASE:FBgn0032151;FLYBASE:FBgn0259824;FLYBASE:FBgn0004168;FLYBASE:FBgn0019985;FLYBASE:FBgn0267001;FLYBASE:FBgn0033558;FLYBASE:FBgn0034972;FLYBASE:FBgn0032420;FLYBASE:FBgn0031261;FLYBASE:FBgn0287724;FLYBASE:FBgn0262081;FLYBASE:FBgn0261929;FLYBASE:FBgn0028422;FLYBASE:FBgn0000183;FLYBASE:FBgn0083963;FLYBASE:FBgn0266720;FLYBASE:FBgn0026255…
GO:0030427	site of polarized growth	http://amigo.geneontology.org/amigo/term/GO:0030427	35	7	1.75146	3.99667	0.00148432	0.0123694	31364;32400;34453;37603;42491;43974;44039	geneontology_Cellular_Component_noRedundant	FLYBASE:FBgn0000635;FLYBASE:FBgn0025865;FLYBASE:FBgn0267698;FLYBASE:FBgn0024277;FLYBASE:FBgn0051721;FLYBASE:FBgn0005631;FLYBASE:FBgn0015774
GO:0035295	tube development	http://amigo.geneontology.org/amigo/term/GO:0035295	222	22	11.1092	1.98033	0.00164813	0.0135294	31554;31557;32275;32703;32876;33148;33619;33726;33727;35540;36692;37603;39118;39564;40081;40958;42356;42757;43604;43769;44540;47137	geneontology_Biological_Process_noRedundant	FLYBASE:FBgn0243512;FLYBASE:FBgn0286785;FLYBASE:FBgn0030964;FLYBASE:FBgn0000163;FLYBASE:FBgn0000299;FLYBASE:FBgn0004456;FLYBASE:FBgn0003514;FLYBASE:FBgn0016075;FLYBASE:FBgn0010113;FLYBASE:FBgn0001321;FLYBASE:FBgn0014135;FLYBASE:FBgn0036844;FLYBASE:FBgn0004198;FLYBASE:FBgn0000719;FLYBASE:FBgn0003118;FLYBASE:FBgn0085432;FLYBASE:FBgn0000547;FLYBASE:FBgn0000546;FLYBASE:FBgn0005631;FLYBASE:FBgn0023458…
GO:0043235	receptor complex	http://amigo.geneontology.org/amigo/term/GO:0043235	68	10	3.40283	2.93873	0.00189631	0.0153378	32275;32554;34304;36692;39564;43803;43832;43838;44483;3346162	geneontology_Cellular_Component_noRedundant	FLYBASE:FBgn0286785;FLYBASE:FBgn0032151;FLYBASE:FBgn0004456;FLYBASE:FBgn0262869;FLYBASE:FBgn0019985;FLYBASE:FBgn0025741;FLYBASE:FBgn0028422;FLYBASE:FBgn0025936;FLYBASE:FBgn0285896;FLYBASE:FBgn0010240
GO:0007422	peripheral nervous system development	http://amigo.geneontology.org/amigo/term/GO:0007422	47	8	2.35196	3.40143	0.00206947	0.0164958	31002;34453;35540;41085;43803;43974;44497;44540	geneontology_Biological_Process_noRedundant	FLYBASE:FBgn0000108;FLYBASE:FBgn0002932;FLYBASE:FBgn0029114;FLYBASE:FBgn0024277;FLYBASE:FBgn0004198;FLYBASE:FBgn0051721;FLYBASE:FBgn0000546;FLYBASE:FBgn0025936
GO:0035220	wing disc development	http://amigo.geneontology.org/amigo/term/GO:0035220	365	31	18.2652	1.69722	0.00260305	0.0204525	31554;32275;32637;32994;33139;33148;33346;33619;34881;35215;35540;37205;38131;38338;39198;40081;41085;41958;42492;42596;42738;42757;43319;43769;43906;44510;44540;45233;48571;49070;53437	geneontology_Biological_Process_noRedundant	FLYBASE:FBgn0011570;FLYBASE:FBgn0005536;FLYBASE:FBgn0002932;FLYBASE:FBgn0030766;FLYBASE:FBgn0004456;FLYBASE:FBgn0011224;FLYBASE:FBgn0041789;FLYBASE:FBgn0003514;FLYBASE:FBgn0264491;FLYBASE:FBgn0261458;FLYBASE:FBgn0259789;FLYBASE:FBgn0052062;FLYBASE:FBgn0004395;FLYBASE:FBgn0036844;FLYBASE:FBgn0039532;FLYBASE:FBgn0264272;FLYBASE:FBgn0004198;FLYBASE:FBgn0000719;FLYBASE:FBgn0003118;FLYBASE:FBgn0052296…
GO:0009994	oocyte differentiation	http://amigo.geneontology.org/amigo/term/GO:0009994	148	16	7.40616	2.16036	0.0029055	0.0225074	31554;32703;33156;33401;33834;34636;35051;36059;36544;36692;37417;39198;41788;41852;45233;48571	geneontology_Biological_Process_noRedundant	FLYBASE:FBgn0000308;FLYBASE:FBgn0003721;FLYBASE:FBgn0286785;FLYBASE:FBgn0000163;FLYBASE:FBgn0011224;FLYBASE:FBgn0002121;FLYBASE:FBgn0003514;FLYBASE:FBgn0031401;FLYBASE:FBgn0261458;FLYBASE:FBgn0003891;FLYBASE:FBgn0004907;FLYBASE:FBgn0052062;FLYBASE:FBgn0263929;FLYBASE:FBgn0262739;FLYBASE:FBgn0000183;FLYBASE:FBgn0015797
GO:0042592	homeostatic process	http://amigo.geneontology.org/amigo/term/GO:0042592	416	34	20.8173	1.63326	0.00307998	0.0232665	31554;31557;31601;31704;32157;32275;32314;32794;33167;33237;33727;34274;34304;35376;35540;36054;36768;36771;37603;39981;40081;40271;40663;41398;41410;41656;42216;42515;43650;44155;45233;45248;49297;59223	geneontology_Biological_Process_noRedundant	FLYBASE:FBgn0004169;FLYBASE:FBgn0263006;FLYBASE:FBgn0029976;FLYBASE:FBgn0031268;FLYBASE:FBgn0032151;FLYBASE:FBgn0004049;FLYBASE:FBgn0030358;FLYBASE:FBgn0000299;FLYBASE:FBgn0004456;FLYBASE:FBgn0037936;FLYBASE:FBgn0040297;FLYBASE:FBgn0003514;FLYBASE:FBgn0037000;FLYBASE:FBgn0004606;FLYBASE:FBgn0034070;FLYBASE:FBgn0036756;FLYBASE:FBgn0261458;FLYBASE:FBgn0042185;FLYBASE:FBgn0062413;FLYBASE:FBgn0028670…
GO:0008544	epidermis development	http://amigo.geneontology.org/amigo/term/GO:0008544	61	9	3.05254	2.94837	0.00308809	0.0232665	31429;31554;33156;35540;37205;38131;40958;43319;49070	geneontology_Biological_Process_noRedundant	FLYBASE:FBgn0243512;FLYBASE:FBgn0005536;FLYBASE:FBgn0002121;FLYBASE:FBgn0003514;FLYBASE:FBgn0039532;FLYBASE:FBgn0264272;FLYBASE:FBgn0000546;FLYBASE:FBgn0003028;FLYBASE:FBgn0010434
GO:1902531	regulation of intracellular signal transduction	http://amigo.geneontology.org/amigo/term/GO:1902531	354	30	17.7147	1.69351	0.00313692	0.0233149	31189;32631;32876;33139;33156;33346;33619;36054;36059;36753;36881;36978;39284;39981;40081;40195;40205;40327;40958;41398;41935;41995;42093;42137;43758;43974;44039;44115;2768961;5740235	geneontology_Biological_Process_noRedundant	FLYBASE:FBgn0243512;FLYBASE:FBgn0011570;FLYBASE:FBgn0044826;FLYBASE:FBgn0030964;FLYBASE:FBgn0023540;FLYBASE:FBgn0026179;FLYBASE:FBgn0267698;FLYBASE:FBgn0036165;FLYBASE:FBgn0002121;FLYBASE:FBgn0265045;FLYBASE:FBgn0036756;FLYBASE:FBgn0024277;FLYBASE:FBgn0004907;FLYBASE:FBgn0034158;FLYBASE:FBgn0025743;FLYBASE:FBgn0262081;FLYBASE:FBgn0036844;FLYBASE:FBgn0025836;FLYBASE:FBgn0038385;FLYBASE:FBgn0036934…
GO:0070938	contractile ring	http://amigo.geneontology.org/amigo/term/GO:0070938	21	5	1.05087	4.75795	0.0032021	0.0234821	31554;32721;33836;35933;46194	geneontology_Cellular_Component_noRedundant	FLYBASE:FBgn0024238;FLYBASE:FBgn0001941;FLYBASE:FBgn0003514;FLYBASE:FBgn0010905;FLYBASE:FBgn0086656
GO:0015698	inorganic anion transport	http://amigo.geneontology.org/amigo/term/GO:0015698	51	8	2.55212	3.13465	0.00351964	0.0254711	32554;36145;36865;37297;39255;39730;40663;43636	geneontology_Biological_Process_noRedundant	FLYBASE:FBgn0264908;FLYBASE:FBgn0039789;FLYBASE:FBgn0034497;FLYBASE:FBgn0033558;FLYBASE:FBgn0051547;FLYBASE:FBgn0260795;FLYBASE:FBgn0024315;FLYBASE:FBgn0010240
GO:0009986	cell surface	http://amigo.geneontology.org/amigo/term/GO:0009986	75	10	3.75312	2.66445	0.00396155	0.0282968	32275;33619;35216;36692;37854;40912;47137;53437;53550;3346162	geneontology_Cellular_Component_noRedundant	FLYBASE:FBgn0286785;FLYBASE:FBgn0004456;FLYBASE:FBgn0262869;FLYBASE:FBgn0016675;FLYBASE:FBgn0001321;FLYBASE:FBgn0034972;FLYBASE:FBgn0083963;FLYBASE:FBgn0040102;FLYBASE:FBgn0000547;FLYBASE:FBgn0040271
GO:0050803	regulation of synapse structure or activity	http://amigo.geneontology.org/amigo/term/GO:0050803	183	18	9.15761	1.96558	0.00458289	0.0323152	31364;32183;33139;33346;35197;35394;36692;36848;36876;37201;38723;39564;40464;41995;43197;43974;44039;46194	geneontology_Biological_Process_noRedundant	FLYBASE:FBgn0039431;FLYBASE:FBgn0011570;FLYBASE:FBgn0044826;FLYBASE:FBgn0286785;FLYBASE:FBgn0000635;FLYBASE:FBgn0002526;FLYBASE:FBgn0010300;FLYBASE:FBgn0267698;FLYBASE:FBgn0267001;FLYBASE:FBgn0024277;FLYBASE:FBgn0010905;FLYBASE:FBgn0000578;FLYBASE:FBgn0026255;FLYBASE:FBgn0004449;FLYBASE:FBgn0262866;FLYBASE:FBgn0034135;FLYBASE:FBgn0285896;FLYBASE:FBgn0267002
GO:0050839	cell adhesion molecule binding	http://amigo.geneontology.org/amigo/term/GO:0050839	65	9	3.2527	2.76693	0.00477408	0.0332373	31364;31792;32275;33613;33619;36692;40327;43197;3346162	geneontology_Molecular_Function_noRedundant	FLYBASE:FBgn0051774;FLYBASE:FBgn0039431;FLYBASE:FBgn0286785;FLYBASE:FBgn0000635;FLYBASE:FBgn0264975;FLYBASE:FBgn0004456;FLYBASE:FBgn0026179;FLYBASE:FBgn0262869;FLYBASE:FBgn0000547
GO:0005938	cell cortex	http://amigo.geneontology.org/amigo/term/GO:0005938	201	19	10.0584	1.88898	0.00559916	0.0384942	31166;31554;32049;32183;32703;32721;33156;33619;33834;35197;36753;36978;41852;42491;42492;43758;46194;49070;3885637	geneontology_Cellular_Component_noRedundant	FLYBASE:FBgn0000308;FLYBASE:FBgn0003721;FLYBASE:FBgn0000163;FLYBASE:FBgn0005536;FLYBASE:FBgn0053993;FLYBASE:FBgn0025865;FLYBASE:FBgn0024238;FLYBASE:FBgn0010300;FLYBASE:FBgn0000667;FLYBASE:FBgn0002121;FLYBASE:FBgn0003514;FLYBASE:FBgn0265045;FLYBASE:FBgn0267001;FLYBASE:FBgn0010905;FLYBASE:FBgn0039883;FLYBASE:FBgn0000547;FLYBASE:FBgn0263197;FLYBASE:FBgn0000083;FLYBASE:FBgn0030268
GO:0048511	rhythmic process	http://amigo.geneontology.org/amigo/term/GO:0048511	174	17	8.70724	1.9524	0.00618354	0.041987	31364;31955;33139;34645;34646;35540;36041;36145;37196;37603;37953;37968;39389;42521;43895;49070;3346202	geneontology_Biological_Process_noRedundant	FLYBASE:FBgn0000635;FLYBASE:FBgn0005536;FLYBASE:FBgn0004168;FLYBASE:FBgn0020445;FLYBASE:FBgn0033558;FLYBASE:FBgn0015801;FLYBASE:FBgn0032420;FLYBASE:FBgn0000527;FLYBASE:FBgn0022382;FLYBASE:FBgn0053988;FLYBASE:FBgn0036260;FLYBASE:FBgn0000546;FLYBASE:FBgn0005631;FLYBASE:FBgn0032421;FLYBASE:FBgn0053527;FLYBASE:FBgn0262866;FLYBASE:FBgn0263220
GO:0015075	monoatomic ion transmembrane transporter activity	http://amigo.geneontology.org/amigo/term/GO:0015075	311	26	15.5629	1.67064	0.0068825	0.0457354	31601;31955;32554;32606;33167;33228;34304;34557;34921;35376;35394;36145;37895;37953;39255;39720;39730;40271;40663;41259;42216;43935;44483;45248;49297;59223	geneontology_Molecular_Function_noRedundant	FLYBASE:FBgn0264908;FLYBASE:FBgn0263006;FLYBASE:FBgn0028863;FLYBASE:FBgn0032151;FLYBASE:FBgn0040297;FLYBASE:FBgn0010414;FLYBASE:FBgn0030745;FLYBASE:FBgn0037000;FLYBASE:FBgn0042185;FLYBASE:FBgn0033558;FLYBASE:FBgn0062413;FLYBASE:FBgn0028670;FLYBASE:FBgn0031261;FLYBASE:FBgn0287724;FLYBASE:FBgn0051547;FLYBASE:FBgn0260795;FLYBASE:FBgn0028422;FLYBASE:FBgn0037807;FLYBASE:FBgn0026255;FLYBASE:FBgn0053988…
GO:0045165	cell fate commitment	http://amigo.geneontology.org/amigo/term/GO:0045165	296	25	14.8123	1.68778	0.0070274	0.0457354	32049;32703;32994;33139;33156;33619;34010;34772;34881;35051;35197;35266;35540;36054;36059;36544;36978;39564;40879;40993;41085;42596;42757;43769;43906	geneontology_Biological_Process_noRedundant	FLYBASE:FBgn0259984;FLYBASE:FBgn0000163;FLYBASE:FBgn0002932;FLYBASE:FBgn0010300;FLYBASE:FBgn0031902;FLYBASE:FBgn0267337;FLYBASE:FBgn0002121;FLYBASE:FBgn0264491;FLYBASE:FBgn0259789;FLYBASE:FBgn0004907;FLYBASE:FBgn0000529;FLYBASE:FBgn0262739;FLYBASE:FBgn0000183;FLYBASE:FBgn0003118;FLYBASE:FBgn0003415;FLYBASE:FBgn0085432;FLYBASE:FBgn0033483;FLYBASE:FBgn0000547;FLYBASE:FBgn0000546;FLYBASE:FBgn0263197…
GO:0035218	leg disc development	http://amigo.geneontology.org/amigo/term/GO:0035218	94	11	4.70391	2.33848	0.00704124	0.0457354	31429;31913;34881;35215;40205;40879;42757;43906;43974;44039;44254	geneontology_Biological_Process_noRedundant	FLYBASE:FBgn0267337;FLYBASE:FBgn0267698;FLYBASE:FBgn0041789;FLYBASE:FBgn0025525;FLYBASE:FBgn0024277;FLYBASE:FBgn0003118;FLYBASE:FBgn0003415;FLYBASE:FBgn0020378;FLYBASE:FBgn0261556;FLYBASE:FBgn0003028;FLYBASE:FBgn0004837
GO:0043954	cellular component maintenance	http://amigo.geneontology.org/amigo/term/GO:0043954	25	5	1.25104	3.99667	0.00709065	0.0457354	32183;33604;40464;41398;43758	geneontology_Biological_Process_noRedundant	FLYBASE:FBgn0031571;FLYBASE:FBgn0267001;FLYBASE:FBgn0262081;FLYBASE:FBgn0039883;FLYBASE:FBgn0004449
GO:0044087	regulation of cellular component biogenesis	http://amigo.geneontology.org/amigo/term/GO:0044087	281	24	14.0617	1.70676	0.00715135	0.0457354	31364;32703;33003;33343;33346;33834;34793;35007;35197;36692;36848;36876;37201;37521;38131;38723;39564;41852;41995;42491;43197;43974;44039;46194	geneontology_Biological_Process_noRedundant	FLYBASE:FBgn0000308;FLYBASE:FBgn0003721;FLYBASE:FBgn0264695;FLYBASE:FBgn0039431;FLYBASE:FBgn0011570;FLYBASE:FBgn0044826;FLYBASE:FBgn0286785;FLYBASE:FBgn0086758;FLYBASE:FBgn0000635;FLYBASE:FBgn0000163;FLYBASE:FBgn0002526;FLYBASE:FBgn0025865;FLYBASE:FBgn0001961;FLYBASE:FBgn0010300;FLYBASE:FBgn0267698;FLYBASE:FBgn0024277;FLYBASE:FBgn0010905;FLYBASE:FBgn0243516;FLYBASE:FBgn0264272;FLYBASE:FBgn0000578…
GO:0044057	regulation of system process	http://amigo.geneontology.org/amigo/term/GO:0044057	58	8	2.90241	2.75633	0.00781655	0.049415	31601;32314;36054;36145;36544;42596;44155;250710	geneontology_Biological_Process_noRedundant	FLYBASE:FBgn0004169;FLYBASE:FBgn0045038;FLYBASE:FBgn0264491;FLYBASE:FBgn0033558;FLYBASE:FBgn0062413;FLYBASE:FBgn0262739;FLYBASE:FBgn0010620;FLYBASE:FBgn0033483
GO:0098660	inorganic ion transmembrane transport	http://amigo.geneontology.org/amigo/term/GO:0098660	268	23	13.4111	1.71499	0.00791287	0.0494554	31601;31955;32554;32606;33167;34557;34921;35376;36145;36865;37297;37895;37953;39255;39720;39730;40271;40663;42216;43636;45248;49297;59223	geneontology_Biological_Process_noRedundant	FLYBASE:FBgn0264908;FLYBASE:FBgn0263006;FLYBASE:FBgn0028863;FLYBASE:FBgn0039789;FLYBASE:FBgn0034497;FLYBASE:FBgn0040297;FLYBASE:FBgn0010414;FLYBASE:FBgn0030745;FLYBASE:FBgn0037000;FLYBASE:FBgn0042185;FLYBASE:FBgn0033558;FLYBASE:FBgn0062413;FLYBASE:FBgn0028670;FLYBASE:FBgn0287724;FLYBASE:FBgn0051547;FLYBASE:FBgn0260795;FLYBASE:FBgn0024315;FLYBASE:FBgn0053988;FLYBASE:FBgn0028704;FLYBASE:FBgn0026787…
