# Supplementary material for: More than meets the eye: mutation of the white gene in Drosophila has broad phenotypic and transcriptomic effects
Source: Genetics. 2025 May 17;230(3):iyaf097. doi: 10.1093/genetics/iyaf097 (PMC12239204; doi:10.1093/genetics/iyaf097)
Supplement: iyaf097_Supplementary_Data [file iyaf097_supplementary_data.zip › Table_S14_GENETICS-2025-308138.xlsx]

## Sheet: Table_14_Reagents
Table_S2_Reagents
Data type	Experimental species	Symbol/name used in publication	Source – public	Source – published	Source – unpublished	Identifiers	New reagent	Comments
strain, strain_background	Drosophila melanogaster	w1118	Bloomington Drosphila Stock Center			RRID:BDSC_3605
strain, strain_background	Drosophila melanogaster	Harwich 15			Daniel Hartl lab, Harvard
strain, strain_background	Drosophila melanogaster	red-eyed w1118		This paper			Newly created line generated for this study; created through 10 generations of outcrossing, starting with a Harwich 15 virgin female and a w1118 male. Crosses 2-10 were between red-eyed virgin female progeny of the previous cross and a w1118 male.
commercial assay	NA	mRNA Hyperprep kit	Roche			8098115702
chemical compound, drug	NA	Trizol	Invitrogen			15596026
chemical compound, drug	NA	Triglyceride reagent	Sigma Aldrich			T2449
software, algorithm	NA	SCAMP		PMID: 38336392				MATLAB program
antibody		BODIPY 581/591 C11	Invitrogen			D3861
other	N/A	Organic fly food M without tegosept	Lab express			7002-Bulk		media
other	N/A	DAM2	Trikinetics			DAM2		equipment
other	N/A	LAM25	Trikinetics			LAM25		equipment
other	N/A	Vortexer	Talboys			945007		equipment
