# Supplementary material for: More than meets the eye: mutation of the white gene in Drosophila has broad phenotypic and transcriptomic effects
Source: Genetics. 2025 May 17;230(3):iyaf097. doi: 10.1093/genetics/iyaf097 (PMC12239204; doi:10.1093/genetics/iyaf097)
Supplement: iyaf097_Supplementary_Data [file iyaf097_supplementary_data.zip › Table_S1_GENETICS-2025-308138.xlsx]

## Sheet: Table_1_activity_assay
Table_S1_activity_assay
Week 1 males fold change					Week 1 females fold change
Metric	Mean	log2FC	p value		Metric	Mean	log2FC	p value
SleepStability_D	0.608892	-0.715742	0.0001		SleepStability_D	0.241924	-2.04737	0.0484
SleepStability	0.678093	-0.560445	0.0053		MaxSleepDur_L	0.478099	-1.06462	<0.0001
TotalSleepDur_D	0.853709	-0.228184	<0.0001		TotalSleepDur_L	0.640089	-0.64366	<0.0001
TotalSleepDur	0.910751	-0.134871	<0.0001		MaxSleepDur	0.686008	-0.5437	0.0023
TotalWakeDur	1.40369	0.489226	<0.0001		TotalSleepDur	0.780179	-0.35812	<0.0001
TotalActivity_L	1.47059	0.556393	<0.0001		TotalActivity_D	1.22533	0.293174	<0.0001
TotalActivity	1.82784	0.87014	<0.0001		TotalActivity	1.48907	0.574413	<0.0001
TotalWakeDur_D	1.863	0.89763	<0.0001		TotalWakeDur	1.52559	0.609364	<0.0001
TotalActivity_D	2.22769	1.15555	<0.0001		TotalWakeDur_L	1.75833	0.81421	<0.0001
					TotalActivity_L	1.77795	0.830212	<0.0001
					SleepLatency	2.40457	1.26578	0.0007
					SleepLatency_L	2.40457	1.26578	0.0007
