# Supplementary material for: More than meets the eye: mutation of the white gene in Drosophila has broad phenotypic and transcriptomic effects
Source: Genetics. 2025 May 17;230(3):iyaf097. doi: 10.1093/genetics/iyaf097 (PMC12239204; doi:10.1093/genetics/iyaf097)
Supplement: iyaf097_Supplementary_Data [file iyaf097_supplementary_data.zip › Table_S2_GENETICS-2025-308138.xlsx]

## Sheet: Table_2_GSEA_Report_RedMales
Table_S2_GSEA_Report_RedMales
GO ID	NAME	SIZE	ES	NES	NOM p-val	FDR q-val	FWER p-val
GO:0022626	cytosolic ribosome	78	-0.828231	-2.50998	0	0	0
GO:0002181	cytoplasmic translation	94	-0.797378	-2.48794	0	0	0
GO:0022625	cytosolic large ribosomal subunit	52	-0.800542	-2.2979	0	0	0
GO:0005840	ribosome	118	-0.707052	-2.24919	0	0	0
GO:0022627	cytosolic small ribosomal subunit	35	-0.839203	-2.22048	0	0	0
GO:0003735	structural constituent of ribosome	171	-0.673406	-2.2061	0	0	0
GO:0006412	translation	145	-0.657185	-2.13502	0	0	0
GO:0005759	mitochondrial matrix	149	-0.603313	-1.97607	0	0.000388107	0.005
GO:0009617	response to bacterium	34	-0.736472	-1.94284	0	0.00117504	0.017
GO:0004867	serine-type endopeptidase inhibitor activity	44	-0.676729	-1.89141	0	0.00416727	0.065
GO:0006635	fatty acid beta-oxidation	28	-0.733199	-1.88715	0	0.00457942	0.078
GO:0005777	peroxisome	79	-0.616082	-1.87519	0	0.00585985	0.105
GO:0003824	catalytic activity	45	-0.672325	-1.86185	0	0.0072319	0.142
GO:0019731	antibacterial humoral response	20	-0.785974	-1.85356	0.00147275	0.00795709	0.16
GO:0006094	gluconeogenesis	22	-0.755803	-1.85295	0	0.00755257	0.162
GO:0005975	carbohydrate metabolic process	93	-0.592876	-1.83339	0	0.010319	0.232
GO:0006959	humoral immune response	10	-0.883607	-1.82924	0	0.0106292	0.254
GO:0006633	fatty acid biosynthetic process	12	-0.848358	-1.82519	0.00151515	0.0111853	0.278
GO:0006096	glycolytic process	23	-0.701486	-1.74662	0	0.0468633	0.767
GO:0004497	monooxygenase activity	81	-0.574167	-1.74325	0	0.0470394	0.789
GO:0051287	NAD binding	22	-0.711027	-1.73678	0.00292826	0.050158	0.819
GO:0006090	pyruvate metabolic process	10	-0.833298	-1.72588	0.00310078	0.0567267	0.861
GO:0015935	small ribosomal subunit	13	-0.780849	-1.72318	0.0015015	0.0567193	0.872
GO:0006631	fatty acid metabolic process	17	-0.728482	-1.71621	0.00443131	0.0611489	0.904
GO:0070328	triglyceride homeostasis	29	-0.660784	-1.7101	0.00426136	0.0651301	0.93
GO:0016705	oxidoreductase activity, acting on paired donors, with incorporation or reduction of molecular oxygen	81	-0.55942	-1.70995	0	0.0628178	0.931
GO:0000228	nuclear chromosome	29	-0.650231	-1.70546	0.00280899	0.0650829	0.944
GO:0042834	peptidoglycan binding	15	-0.750088	-1.69393	0.00597015	0.0745865	0.975
GO:0102965	alcohol-forming long-chain fatty acyl-CoA reductase activity	12	-0.780107	-1.69161	0.00776398	0.0743757	0.977
GO:0080019	alcohol-forming very long-chain fatty acyl-CoA reductase activity	12	-0.780107	-1.68892	0.00609756	0.0748012	0.979
GO:0005852	eukaryotic translation initiation factor 3 complex	13	-0.771152	-1.68372	0.00606061	0.0780774	0.984
GO:0032543	mitochondrial translation	89	-0.541085	-1.66891	0	0.0928486	0.995
GO:0006413	translational initiation	43	-0.603514	-1.6585	0.005148	0.105005	0.998
GO:0006414	translational elongation	15	-0.727578	-1.65419	0.0150376	0.10829	0.998
GO:0009620	response to fungus	14	-0.729894	-1.65281	0.00300752	0.10685	0.998
GO:0005506	iron ion binding	118	-0.514139	-1.6444	0.00114811	0.11638	1
GO:0046872	metal ion binding	101	-0.525427	-1.6433	0.00122399	0.115102	1
GO:0000028	ribosomal small subunit assembly	12	-0.751871	-1.64268	0.00763359	0.113024	1
GO:0005158	insulin receptor binding	13	-0.744515	-1.64155	0.00925926	0.111653	1
GO:0050830	defense response to Gram-positive bacterium	40	-0.602747	-1.64025	0.00678426	0.110792	1
GO:0006952	defense response	25	-0.651239	-1.6392	0.00857143	0.109514	1
GO:0042593	glucose homeostasis	39	-0.600422	-1.63495	0.00392157	0.113055	1
GO:0051607	defense response to virus	42	-0.585461	-1.63361	0.00942126	0.112336	1
GO:0000502	proteasome complex	30	-0.624481	-1.63308	0.00832178	0.110419	1
GO:0003743	translation initiation factor activity	46	-0.590078	-1.626	0.00531915	0.117589	1
GO:0035336	long-chain fatty-acyl-CoA metabolic process	13	-0.746587	-1.61731	0.00626959	0.128253	1
GO:0005762	mitochondrial large ribosomal subunit	50	-0.572165	-1.61357	0.00535475	0.130821	1
GO:0030170	pyridoxal phosphate binding	33	-0.608798	-1.60501	0.0097629	0.141332	1
GO:0008233	peptidase activity	121	-0.502861	-1.6005	0.00353774	0.145853	1
GO:0020037	heme binding	116	-0.508053	-1.59886	0.00115207	0.145931	1
GO:0160032	Toll receptor ligand protein activation cascade	17	-0.686537	-1.59683	0.00849858	0.14629	1
GO:0061621	canonical glycolysis	21	-0.658346	-1.59455	0.016035	0.1474	1
GO:0003746	translation elongation factor activity	15	-0.70555	-1.59188	0.0267459	0.148548	1
GO:0051119	sugar transmembrane transporter activity	13	-0.711455	-1.57733	0.0224	0.17207	1
GO:0008643	carbohydrate transport	13	-0.711455	-1.57472	0.0227964	0.174486	1
GO:0033500	carbohydrate homeostasis	13	-0.713448	-1.5746	0.0217054	0.171625	1
GO:0009058	biosynthetic process	20	-0.657005	-1.55613	0.0217077	0.204997	1
GO:0005838	proteasome regulatory particle	19	-0.651316	-1.55093	0.0214395	0.212772	1
GO:0015934	large ribosomal subunit	10	-0.737934	-1.54426	0.0198473	0.22426	1
GO:0042274	ribosomal small subunit biogenesis	21	-0.639113	-1.54323	0.0323944	0.22294	1
GO:0005743	mitochondrial inner membrane	221	-0.456562	-1.54222	0	0.221255	1
GO:0009744	response to sucrose	14	-0.693182	-1.53718	0.0394537	0.229441	1
GO:0031386	protein tag activity	12	-0.703845	-1.53645	0.0242424	0.227498	1
GO:0010884	positive regulation of lipid storage	10	-0.730768	-1.53384	0.033033	0.229884	1
GO:0016787	hydrolase activity	51	-0.53635	-1.52995	0.00919842	0.235051	1
GO:0017101	aminoacyl-tRNA synthetase multienzyme complex	11	-0.73027	-1.52933	0.0289634	0.233008	1
GO:0042332	gravitaxis	21	-0.623225	-1.52631	0.033189	0.236064	1
GO:0030992	intraciliary transport particle B	11	-0.715361	-1.5254	0.0317965	0.234736	1
GO:0007095	mitotic G2 DNA damage checkpoint signaling	11	-0.715803	-1.52521	0.0381558	0.231813	1
GO:0005680	anaphase-promoting complex	15	-0.674902	-1.51855	0.0417288	0.243922	1
GO:0005615	extracellular space	477	-0.435066	-1.51745	0	0.242896	1
GO:0007613	memory	23	-0.615476	-1.5172	0.0200861	0.240005	1
GO:0016620	oxidoreductase activity, acting on the aldehyde or oxo group of donors, NAD or NADP as acceptor	10	-0.736831	-1.51268	0.0288	0.246797	1
GO:0009253	peptidoglycan catabolic process	10	-0.734248	-1.49686	0.0385852	0.280915	1
GO:0034599	cellular response to oxidative stress	20	-0.614972	-1.49341	0.0477569	0.286557	1
GO:0015718	monocarboxylic acid transport	10	-0.716688	-1.49267	0.0474006	0.284778	1
GO:0008286	insulin receptor signaling pathway	32	-0.564924	-1.4924	0.0269906	0.281791	1
GO:0008028	monocarboxylic acid transmembrane transporter activity	10	-0.716688	-1.49123	0.0477658	0.280865	1
GO:0050829	defense response to Gram-negative bacterium	98	-0.4791	-1.49065	0.0147239	0.27879	1
GO:0050661	NADP binding	13	-0.67408	-1.49064	0.0481928	0.27532	1
GO:0005576	extracellular region	298	-0.429647	-1.48876	0.00212766	0.276396	1
GO:0006508	proteolysis	271	-0.434794	-1.48808	0.00107296	0.274644	1
GO:0055070	copper ion homeostasis	10	-0.714009	-1.48696	0.0308642	0.273992	1
GO:0051603	proteolysis involved in protein catabolic process	15	-0.648749	-1.47826	0.0519084	0.291978	1
GO:0045454	cell redox homeostasis	17	-0.630977	-1.47716	0.0456491	0.291286	1
GO:0004602	glutathione peroxidase activity	17	-0.629706	-1.47059	0.0497866	0.305148	1
GO:0071949	FAD binding	26	-0.580103	-1.46499	0.0461538	0.315854	1
GO:0046933	proton-transporting ATP synthase activity, rotational mechanism	19	-0.614832	-1.45956	0.0616046	0.326676	1
GO:0006869	lipid transport	17	-0.626273	-1.4587	0.0441177	0.325245	1
GO:0031369	translation initiation factor binding	13	-0.650213	-1.45727	0.0593607	0.325727	1
GO:0004181	metallocarboxypeptidase activity	12	-0.670879	-1.44397	0.0553846	0.35841	1
GO:0001558	regulation of cell growth	11	-0.67511	-1.43805	0.0640244	0.371692	1
GO:0042273	ribosomal large subunit biogenesis	19	-0.602546	-1.43508	0.0564885	0.376212	1
GO:0017025	TBP-class protein binding	13	-0.65707	-1.43262	0.0763473	0.379351	1
GO:0007088	regulation of mitotic nuclear division	20	-0.596217	-1.4299	0.071535	0.383547	1
GO:0034587	piRNA processing	12	-0.661465	-1.42557	0.0526316	0.392433	1
GO:0007444	imaginal disc development	30	-0.547869	-1.42332	0.0599455	0.395398	1
GO:0033617	mitochondrial cytochrome c oxidase assembly	19	-0.599018	-1.42121	0.0588235	0.39753	1
GO:0015986	proton motive force-driven ATP synthesis	18	-0.607508	-1.42078	0.0766917	0.394814	1
GO:0106389	ecdysteroid 22-kinase activity	40	-0.510333	-1.40978	0.0535248	0.424725	1
GO:0008080	N-acetyltransferase activity	10	-0.669028	-1.40888	0.0810398	0.423336	1
GO:0042254	ribosome biogenesis	30	-0.534435	-1.40877	0.0565517	0.419569	1
GO:0006364	rRNA processing	56	-0.491104	-1.40495	0.0403646	0.427168	1
GO:0004303	estradiol 17-beta-dehydrogenase [NAD(P)+] activity	14	-0.63025	-1.40186	0.0807453	0.432986	1
GO:0043022	ribosome binding	28	-0.543867	-1.39703	0.0677966	0.443889	1
GO:0006006	glucose metabolic process	16	-0.606512	-1.39646	0.100752	0.44155	1
GO:0045263	proton-transporting ATP synthase complex, coupling factor F(o)	11	-0.664759	-1.39457	0.0815047	0.443314	1
GO:0007317	regulation of pole plasm oskar mRNA localization	21	-0.569695	-1.39432	0.0878661	0.439883	1
GO:0034727	piecemeal microautophagy of the nucleus	11	-0.656408	-1.39394	0.0804598	0.437149	1
GO:0016226	iron-sulfur cluster assembly	19	-0.576871	-1.39301	0.077147	0.436079	1
GO:0106435	carboxylesterase activity	21	-0.573828	-1.39268	0.0901034	0.433252	1
GO:0030308	negative regulation of cell growth	14	-0.617164	-1.39047	0.0876923	0.436414	1
GO:0004553	hydrolase activity, hydrolyzing O-glycosyl compounds	19	-0.580929	-1.39037	0.0879765	0.432832	1
GO:0048072	compound eye pigmentation	13	-0.630498	-1.39027	0.0880121	0.429309	1
GO:0009055	electron transfer activity	12	-0.644176	-1.38908	0.080303	0.429189	1
GO:0016746	acyltransferase activity	17	-0.606727	-1.38874	0.09538	0.426516	1
GO:0019843	rRNA binding	23	-0.56302	-1.38732	0.0696662	0.42727	1
GO:0005811	lipid droplet	26	-0.541394	-1.38678	0.0806011	0.425333	1
GO:0016616	oxidoreductase activity, acting on the CH-OH group of donors, NAD or NADP as acceptor	29	-0.540646	-1.38374	0.0772414	0.430869	1
GO:0042626	ATPase-coupled transmembrane transporter activity	45	-0.492688	-1.36837	0.0744681	0.474723	1
GO:0032934	sterol binding	10	-0.661703	-1.36545	0.093949	0.479908	1
GO:0045504	dynein heavy chain binding	12	-0.620212	-1.35024	0.137195	0.526906	1
GO:0008033	tRNA processing	29	-0.517114	-1.34637	0.103306	0.535304	1
GO:0140990	primary piRNA processing	10	-0.640418	-1.34603	0.110924	0.532155	1
GO:0017171	serine hydrolase activity	80	-0.437978	-1.34471	0.0759494	0.53229	1
GO:0006744	ubiquinone biosynthetic process	11	-0.628383	-1.34135	0.1232	0.539216	1
GO:0140359	ABC-type transporter activity	49	-0.471565	-1.33815	0.0798898	0.5455	1
GO:0051539	4 iron, 4 sulfur cluster binding	18	-0.565642	-1.33598	0.123512	0.548877	1
GO:0006446	regulation of translational initiation	12	-0.609155	-1.33454	0.139818	0.549636	1
GO:0005763	mitochondrial small ribosomal subunit	32	-0.50264	-1.33251	0.106757	0.552148	1
GO:0006302	double-strand break repair	31	-0.502968	-1.32588	0.114731	0.570562	1
GO:0000178	exosome (RNase complex)	10	-0.638454	-1.32429	0.122699	0.572051	1
GO:0015293	symporter activity	11	-0.625004	-1.31747	0.142415	0.591643	1
GO:0005740	mitochondrial envelope	13	-0.584103	-1.31245	0.159265	0.605016	1
GO:0006032	chitin catabolic process	16	-0.576449	-1.31193	0.140888	0.602308	1
GO:0061059	positive regulation of peptidoglycan recognition protein signaling pathway	20	-0.539587	-1.30746	0.146763	0.613726	1
GO:0042742	defense response to bacterium	46	-0.466966	-1.29847	0.120596	0.642257	1
GO:0061723	glycophagy	13	-0.577611	-1.29633	0.162287	0.645404	1
GO:0016788	hydrolase activity, acting on ester bonds	21	-0.533177	-1.29209	0.128167	0.656211	1
GO:0005839	proteasome core complex	14	-0.583698	-1.28894	0.164557	0.663114	1
GO:0034976	response to endoplasmic reticulum stress	37	-0.477523	-1.28643	0.14147	0.66774	1
GO:0045861	negative regulation of proteolysis	15	-0.562846	-1.28361	0.156923	0.673544	1
GO:0006879	intracellular iron ion homeostasis	12	-0.598394	-1.2822	0.18196	0.674165	1
GO:0016201	synaptic target inhibition	15	-0.562363	-1.27929	0.177941	0.680447	1
GO:0019915	lipid storage	14	-0.571153	-1.27855	0.178626	0.678531	1
GO:0000176	nuclear exosome (RNase complex)	10	-0.613758	-1.27316	0.158462	0.694178	1
GO:0045275	respiratory chain complex III	12	-0.575985	-1.27285	0.180666	0.690677	1
GO:0030716	oocyte fate determination	10	-0.601691	-1.26798	0.191654	0.704473	1
GO:0000049	tRNA binding	34	-0.465411	-1.26726	0.167135	0.70237	1
GO:0004252	serine-type endopeptidase activity	122	-0.394261	-1.2668	0.0852804	0.699376	1
GO:0030490	maturation of SSU-rRNA	14	-0.555376	-1.26586	0.168929	0.69828	1
GO:0006270	DNA replication initiation	22	-0.506474	-1.26574	0.166436	0.69412	1
GO:0008289	lipid binding	28	-0.485644	-1.26264	0.173793	0.701127	1
GO:0007005	mitochondrion organization	49	-0.445046	-1.25819	0.149606	0.713318	1
GO:0006099	tricarboxylic acid cycle	31	-0.47728	-1.25403	0.181326	0.724548	1
GO:0000423	mitophagy	24	-0.491442	-1.25239	0.171831	0.726067	1
GO:0016008	major mitochondrial derivative	14	-0.556924	-1.24829	0.202786	0.736916	1
GO:0031410	cytoplasmic vesicle	42	-0.454585	-1.24799	0.158038	0.733435	1
GO:0090221	mitotic spindle-templated microtubule nucleation	13	-0.560618	-1.24795	0.199052	0.728924	1
GO:0098586	cellular response to virus	11	-0.583551	-1.24403	0.205279	0.739004	1
GO:0005125	cytokine activity	18	-0.517548	-1.24402	0.214072	0.734456	1
GO:0031430	M band	15	-0.556393	-1.24182	0.203289	0.738453	1
GO:0008361	regulation of cell size	14	-0.55128	-1.23768	0.214925	0.749766	1
GO:0097730	non-motile cilium	10	-0.589424	-1.23743	0.230047	0.746125	1
GO:0034605	cellular response to heat	20	-0.498768	-1.23477	0.214286	0.751431	1
GO:0005179	hormone activity	17	-0.526569	-1.23476	0.209607	0.746964	1
GO:0055088	lipid homeostasis	37	-0.456678	-1.23452	0.18144	0.743285	1
GO:0035096	larval midgut cell programmed cell death	27	-0.483901	-1.23393	0.178317	0.741066	1
GO:0008541	proteasome regulatory particle, lid subcomplex	11	-0.588728	-1.2334	0.213636	0.738583	1
GO:0007168	receptor guanylyl cyclase signaling pathway	10	-0.59455	-1.23327	0.226772	0.734671	1
GO:0005736	RNA polymerase I complex	13	-0.55741	-1.23287	0.222222	0.731826	1
GO:0000287	magnesium ion binding	47	-0.429807	-1.22954	0.173684	0.739976	1
GO:0010883	regulation of lipid storage	22	-0.497312	-1.22933	0.199413	0.736476	1
GO:0004521	RNA endonuclease activity	31	-0.46793	-1.22885	0.189632	0.734043	1
GO:0045087	innate immune response	87	-0.397086	-1.2267	0.166056	0.737579	1
GO:0000118	histone deacetylase complex	10	-0.587348	-1.22564	0.202473	0.737236	1
GO:0015078	proton transmembrane transporter activity	10	-0.589547	-1.22554	0.219847	0.733404	1
GO:0030150	protein import into mitochondrial matrix	21	-0.500273	-1.22225	0.205882	0.740967	1
GO:0008237	metallopeptidase activity	28	-0.481568	-1.2171	0.202247	0.75547	1
GO:0061060	negative regulation of peptidoglycan recognition protein signaling pathway	33	-0.454581	-1.21682	0.200825	0.752328	1
GO:0032040	small-subunit processome	44	-0.43784	-1.21447	0.207133	0.756861	1
GO:0000175	3'-5'-RNA exonuclease activity	15	-0.526506	-1.21363	0.239938	0.755722	1
GO:0007279	pole cell formation	19	-0.50433	-1.21174	0.220779	0.758393	1
GO:0042073	intraciliary transport	14	-0.535365	-1.20999	0.214939	0.7604	1
GO:0019953	sexual reproduction	72	-0.406011	-1.20865	0.16646	0.761344	1
GO:0030687	preribosome, large subunit precursor	15	-0.533384	-1.20838	0.221053	0.75822	1
GO:0005758	mitochondrial intermembrane space	33	-0.462054	-1.20506	0.216398	0.766081	1
GO:0040015	negative regulation of multicellular organism growth	13	-0.54611	-1.20101	0.222222	0.776445	1
GO:0044754	autolysosome	13	-0.541227	-1.19912	0.240446	0.778878	1
GO:0006260	DNA replication	38	-0.442603	-1.19828	0.218927	0.777872	1
GO:0000407	phagophore assembly site	14	-0.538826	-1.19561	0.248097	0.783094	1
GO:0005044	scavenger receptor activity	16	-0.521654	-1.19546	0.245536	0.779619	1
GO:0006360	transcription by RNA polymerase I	15	-0.527285	-1.19521	0.25744	0.776509	1
GO:0090307	mitotic spindle assembly	16	-0.516159	-1.19471	0.246313	0.774306	1
GO:0006122	mitochondrial electron transport, ubiquinol to cytochrome c	13	-0.544798	-1.19135	0.249267	0.782112	1
GO:0034389	lipid droplet organization	12	-0.553306	-1.19051	0.268634	0.781203	1
GO:0051536	iron-sulfur cluster binding	13	-0.539734	-1.19013	0.25	0.778387	1
GO:0006400	tRNA modification	12	-0.546042	-1.18968	0.259434	0.77614	1
GO:0016747	acyltransferase activity, transferring groups other than amino-acyl groups	33	-0.445112	-1.18776	0.214286	0.779182	1
GO:0008540	proteasome regulatory particle, base subcomplex	11	-0.558718	-1.18337	0.253968	0.790593	1
GO:0004693	cyclin-dependent protein serine/threonine kinase activity	13	-0.527262	-1.18076	0.275116	0.795894	1
GO:0045259	proton-transporting ATP synthase complex	11	-0.547724	-1.18055	0.280507	0.792617	1
GO:0008527	taste receptor activity	24	-0.475838	-1.17885	0.25	0.79464	1
GO:0030145	manganese ion binding	21	-0.493808	-1.17844	0.257598	0.792081	1
GO:0050660	flavin adenine dinucleotide binding	43	-0.424924	-1.17805	0.227632	0.789448	1
GO:0001054	RNA polymerase I activity	10	-0.565766	-1.17603	0.286822	0.792808	1
GO:0000082	G1/S transition of mitotic cell cycle	17	-0.505435	-1.17587	0.257919	0.789483	1
GO:0004197	cysteine-type endopeptidase activity	15	-0.512147	-1.17328	0.271942	0.794673	1
GO:0000956	nuclear-transcribed mRNA catabolic process	12	-0.538382	-1.1723	0.296875	0.794353	1
GO:0019752	carboxylic acid metabolic process	12	-0.53519	-1.16755	0.277865	0.80692	1
GO:0018990	ecdysis, chitin-based cuticle	18	-0.488875	-1.16559	0.266962	0.81008	1
GO:0032465	regulation of cytokinesis	11	-0.545307	-1.16307	0.300161	0.815044	1
GO:0010507	negative regulation of autophagy	18	-0.492791	-1.1612	0.276336	0.817945	1
GO:0030515	snoRNA binding	12	-0.536922	-1.15983	0.290274	0.818878	1
GO:0003796	lysozyme activity	11	-0.546482	-1.15943	0.315234	0.816481	1
GO:0051233	spindle midzone	20	-0.483619	-1.15707	0.28734	0.821257	1
GO:0043186	P granule	43	-0.413703	-1.15638	0.243537	0.819658	1
GO:0042797	tRNA transcription by RNA polymerase III	12	-0.536685	-1.15603	0.298003	0.817057	1
GO:0002161	aminoacyl-tRNA editing activity	10	-0.547077	-1.15464	0.318462	0.817997	1
GO:0005319	lipid transporter activity	14	-0.504815	-1.15214	0.299848	0.823286	1
GO:0005272	sodium channel activity	17	-0.493865	-1.14764	0.318182	0.835238	1
GO:0070050	neuron cellular homeostasis	25	-0.451964	-1.1464	0.27208	0.835809	1
GO:0006120	mitochondrial electron transport, NADH to ubiquinone	43	-0.417033	-1.14501	0.267833	0.836901	1
GO:0015280	ligand-gated sodium channel activity	15	-0.503548	-1.14384	0.318797	0.837011	1
GO:0033041	sweet taste receptor activity	11	-0.532208	-1.14355	0.302694	0.834317	1
GO:0005741	mitochondrial outer membrane	59	-0.390633	-1.14208	0.263226	0.835528	1
GO:0022857	transmembrane transporter activity	155	-0.348096	-1.13814	0.213152	0.845481	1
GO:0032977	membrane insertase activity	10	-0.550756	-1.13764	0.315113	0.843497	1
GO:0006865	amino acid transport	16	-0.491651	-1.13633	0.31825	0.844415	1
GO:0046427	positive regulation of receptor signaling pathway via JAK-STAT	15	-0.491942	-1.13571	0.316279	0.842775	1
GO:0016491	oxidoreductase activity	112	-0.363923	-1.13363	0.243787	0.846074	1
GO:0045088	regulation of innate immune response	13	-0.510836	-1.12581	0.335366	0.869262	1
GO:0008081	phosphoric diester hydrolase activity	13	-0.512759	-1.1232	0.330861	0.87478	1
GO:0045271	respiratory chain complex I	42	-0.40844	-1.12267	0.298928	0.872894	1
GO:0006805	xenobiotic metabolic process	10	-0.535682	-1.12182	0.353033	0.872034	1
GO:0016922	nuclear receptor binding	10	-0.549055	-1.11887	0.350548	0.878375	1
GO:0048149	behavioral response to ethanol	53	-0.386987	-1.11734	0.289062	0.879855	1
GO:0030246	carbohydrate binding	53	-0.389297	-1.1172	0.312583	0.876612	1
GO:0046540	U4/U6 x U5 tri-snRNP complex	20	-0.462398	-1.11562	0.352448	0.878241	1
GO:0007017	microtubule-based process	19	-0.46949	-1.11538	0.33046	0.875463	1
GO:0031490	chromatin DNA binding	24	-0.441933	-1.11251	0.325386	0.881407	1
GO:0000463	maturation of LSU-rRNA from tricistronic rRNA transcript (SSU-rRNA, 5.8S rRNA, LSU-rRNA)	16	-0.495413	-1.11043	0.350309	0.884713	1
GO:0006402	mRNA catabolic process	20	-0.458474	-1.10459	0.341534	0.900616	1
GO:0140965	secondary piRNA processing	15	-0.485071	-1.10435	0.345133	0.89769	1
GO:0005764	lysosome	65	-0.371287	-1.10003	0.313066	0.908857	1
GO:0000727	double-strand break repair via break-induced replication	12	-0.500883	-1.09836	0.365591	0.910819	1
GO:0042594	response to starvation	67	-0.366113	-1.0982	0.317284	0.907639	1
GO:0005868	cytoplasmic dynein complex	16	-0.469641	-1.098	0.360231	0.904686	1
GO:0051604	protein maturation	11	-0.519083	-1.09689	0.372019	0.904755	1
GO:0005730	nucleolus	203	-0.327442	-1.09565	0.279826	0.905348	1
GO:0002098	tRNA wobble uridine modification	12	-0.508728	-1.09551	0.363914	0.902207	1
GO:0042048	olfactory behavior	37	-0.405642	-1.09274	0.346667	0.907534	1
GO:0050909	sensory perception of taste	33	-0.417369	-1.09221	0.344173	0.905709	1
GO:0045277	respiratory chain complex IV	22	-0.439494	-1.09195	0.364023	0.902927	1
GO:0008320	protein transmembrane transporter activity	23	-0.439304	-1.08773	0.345557	0.913277	1
GO:0030381	chorion-containing eggshell pattern formation	10	-0.521401	-1.08574	0.381558	0.91643	1
GO:0007031	peroxisome organization	17	-0.464002	-1.08534	0.374101	0.914275	1
GO:0006123	mitochondrial electron transport, cytochrome c to oxygen	23	-0.430545	-1.0849	0.356822	0.912159	1
GO:0031593	polyubiquitin modification-dependent protein binding	11	-0.509583	-1.07997	0.385335	0.9248	1
GO:0003755	peptidyl-prolyl cis-trans isomerase activity	28	-0.419136	-1.07846	0.367978	0.926063	1
GO:0008328	ionotropic glutamate receptor complex	10	-0.50748	-1.07819	0.407121	0.923384	1
GO:0043231	intracellular membrane-bounded organelle	51	-0.372494	-1.07689	0.365691	0.924126	1
GO:0000045	autophagosome assembly	34	-0.406063	-1.07501	0.367847	0.926866	1
GO:0000470	maturation of LSU-rRNA	10	-0.520289	-1.06948	0.414125	0.941297	1
GO:0060271	cilium assembly	73	-0.354596	-1.06504	0.379571	0.952175	1
GO:0009611	response to wounding	29	-0.409276	-1.06473	0.383469	0.949664	1
GO:0045450	bicoid mRNA localization	13	-0.474743	-1.05925	0.400316	0.964268	1
GO:0045178	basal part of cell	14	-0.464516	-1.05811	0.404056	0.964565	1
GO:0009267	cellular response to starvation	69	-0.352418	-1.05543	0.378003	0.969812	1
GO:0030431	sleep	56	-0.365963	-1.05535	0.39314	0.966531	1
GO:0032981	mitochondrial respiratory chain complex I assembly	26	-0.413687	-1.05486	0.405714	0.964569	1
GO:0007527	adult somatic muscle development	16	-0.462623	-1.05425	0.424658	0.963015	1
GO:0141006	transposable element silencing by piRNA-mediated heterochromatin formation	17	-0.448523	-1.04884	0.415038	0.97718	1
GO:0016301	kinase activity	31	-0.395802	-1.04822	0.409742	0.975747	1
GO:0061709	reticulophagy	18	-0.436512	-1.0478	0.391557	0.973506	1
GO:0043161	proteasome-mediated ubiquitin-dependent protein catabolic process	108	-0.333508	-1.04533	0.393757	0.978102	1
GO:0005201	extracellular matrix structural constituent	18	-0.433563	-1.03895	0.419403	0.995376	1
GO:0004984	olfactory receptor activity	54	-0.36263	-1.03679	0.412658	0.998692	1
GO:0016567	protein ubiquitination	110	-0.327815	-1.03537	0.394196	0.999661	1
GO:0008250	oligosaccharyltransferase complex	11	-0.478267	-1.03376	0.440984	1	1
GO:0019899	enzyme binding	11	-0.497604	-1.03348	0.450637	0.998553	1
GO:0009411	response to UV	11	-0.472662	-1.03056	0.443077	1	1
GO:0007131	reciprocal meiotic recombination	21	-0.430756	-1.02749	0.440407	1	1
GO:0003899	DNA-directed 5'-3' RNA polymerase activity	17	-0.436692	-1.02706	0.428986	1	1
GO:0098839	postsynaptic density membrane	19	-0.427433	-1.02699	0.416544	1	1
GO:0008340	determination of adult lifespan	157	-0.313919	-1.02578	0.420273	1	1
GO:2001234	negative regulation of apoptotic signaling pathway	10	-0.492048	-1.02478	0.439441	1	1
GO:0015297	antiporter activity	14	-0.455976	-1.02381	0.45509	1	1
GO:0006366	transcription by RNA polymerase II	41	-0.364403	-1.01774	0.431607	1	1
GO:0005184	neuropeptide hormone activity	23	-0.411101	-1.01612	0.451289	1	1
GO:0030488	tRNA methylation	20	-0.415136	-1.01318	0.465961	1	1
GO:0015276	ligand-gated monoatomic ion channel activity	64	-0.342212	-1.01224	0.447103	1	1
GO:0005666	RNA polymerase III complex	16	-0.432079	-1.00994	0.441558	1	1
GO:0008076	voltage-gated potassium channel complex	15	-0.442372	-1.00857	0.460641	1	1
GO:0170020	ionotropic olfactory receptor activity	43	-0.364606	-1.00807	0.443983	1	1
GO:0008293	torso signaling pathway	21	-0.407278	-1.00616	0.467456	1	1
GO:0045938	positive regulation of circadian sleep/wake cycle, sleep	17	-0.434304	-1.004	0.462428	1	1
GO:0010821	regulation of mitochondrion organization	11	-0.466238	-1.00233	0.482866	1	1
GO:0006814	sodium ion transport	37	-0.372904	-0.998183	0.473973	1	1
GO:0016758	hexosyltransferase activity	10	-0.475764	-0.992741	0.5	1	1
GO:0072375	medium-term memory	16	-0.433136	-0.990364	0.495495	1	1
GO:0006520	amino acid metabolic process	15	-0.437263	-0.989997	0.51194	1	1
GO:0034728	nucleosome organization	11	-0.468938	-0.98699	0.490769	1	1
GO:0005689	U12-type spliceosomal complex	11	-0.468504	-0.984201	0.534268	1	1
GO:0071162	CMG complex	11	-0.461888	-0.984135	0.502933	1	1
GO:0016236	macroautophagy	33	-0.374707	-0.982834	0.507545	1	1
GO:0006836	neurotransmitter transport	18	-0.408685	-0.982804	0.506512	1	1
GO:0006644	phospholipid metabolic process	21	-0.393981	-0.982563	0.475	1	1
GO:0002230	positive regulation of defense response to virus by host	12	-0.446419	-0.979748	0.512158	1	1
GO:0006457	protein folding	84	-0.322561	-0.978733	0.496984	1	1
GO:0035167	larval lymph gland hemopoiesis	31	-0.370635	-0.978446	0.5	1	1
GO:0008053	mitochondrial fusion	10	-0.469382	-0.977961	0.52439	1	1
GO:0055085	transmembrane transport	296	-0.284794	-0.977267	0.553305	1	1
GO:0006964	positive regulation of biosynthetic process of antibacterial peptides active against Gram-negative bacteria	10	-0.467942	-0.976502	0.507131	1	1
GO:0072546	EMC complex	10	-0.472324	-0.975165	0.526965	1	1
GO:0032869	cellular response to insulin stimulus	14	-0.421928	-0.974715	0.504687	1	1
GO:0042645	mitochondrial nucleoid	11	-0.45237	-0.974097	0.541667	1	1
GO:0070006	metalloaminopeptidase activity	25	-0.378624	-0.973953	0.501429	1	1
GO:0035725	sodium ion transmembrane transport	42	-0.35276	-0.970592	0.516644	1	1
GO:0003697	single-stranded DNA binding	44	-0.352284	-0.969206	0.539788	1	1
GO:0012505	endomembrane system	193	-0.290466	-0.968356	0.542952	1	1
GO:0035073	pupariation	13	-0.43587	-0.966391	0.500747	1	1
GO:0016706	2-oxoglutarate-dependent dioxygenase activity	10	-0.461156	-0.966044	0.514196	1	1
GO:0045742	positive regulation of epidermal growth factor receptor signaling pathway	14	-0.433188	-0.965915	0.558422	1	1
GO:0019236	response to pheromone	17	-0.420298	-0.960676	0.551775	1	1
GO:0044183	protein folding chaperone	23	-0.382765	-0.959022	0.537335	1	1
GO:0005778	peroxisomal membrane	25	-0.384381	-0.958353	0.52095	1	1
GO:0017085	response to insecticide	13	-0.434017	-0.957204	0.549254	1	1
GO:0005328	neurotransmitter:sodium symporter activity	11	-0.4548	-0.95685	0.543027	1	1
GO:0008066	glutamate receptor activity	20	-0.393275	-0.948117	0.558865	1	1
GO:0000462	maturation of SSU-rRNA from tricistronic rRNA transcript (SSU-rRNA, 5.8S rRNA, LSU-rRNA)	20	-0.391525	-0.944357	0.550218	1	1
GO:0005249	voltage-gated potassium channel activity	15	-0.412704	-0.941086	0.540909	1	1
GO:0046961	proton-transporting ATPase activity, rotational mechanism	21	-0.383653	-0.939403	0.566176	1	1
GO:0141005	transposable element silencing by heterochromatin formation	10	-0.446703	-0.936119	0.55796	1	1
GO:0032008	positive regulation of TOR signaling	14	-0.412172	-0.936006	0.547692	1	1
GO:0004222	metalloendopeptidase activity	37	-0.340722	-0.935091	0.563361	1	1
GO:0008180	COP9 signalosome	10	-0.454761	-0.934934	0.564341	1	1
GO:0042060	wound healing	63	-0.318436	-0.934711	0.585586	1	1
GO:0032007	negative regulation of TOR signaling	11	-0.448901	-0.933885	0.572543	1	1
GO:0030536	larval feeding behavior	15	-0.406346	-0.932225	0.542553	1	1
GO:0016279	protein-lysine N-methyltransferase activity	17	-0.407573	-0.930837	0.585219	1	1
GO:0031966	mitochondrial membrane	25	-0.366247	-0.930371	0.579251	1	1
GO:0004601	peroxidase activity	14	-0.416877	-0.928811	0.581361	1	1
GO:0031514	motile cilium	13	-0.423701	-0.928524	0.584375	1	1
GO:0036503	ERAD pathway	35	-0.345399	-0.926337	0.588235	1	1
GO:0045572	positive regulation of imaginal disc growth	19	-0.386839	-0.925993	0.585546	1	1
GO:0006268	DNA unwinding involved in DNA replication	10	-0.455135	-0.925896	0.586922	1	1
GO:0007318	pole plasm protein localization	10	-0.444861	-0.925686	0.571429	1	1
GO:0007623	circadian rhythm	45	-0.332188	-0.92553	0.578042	1	1
GO:0005665	RNA polymerase II, core complex	12	-0.421252	-0.925195	0.578704	1	1
GO:0009948	anterior/posterior axis specification	15	-0.39735	-0.910957	0.593985	1	1
GO:0050912	detection of chemical stimulus involved in sensory perception of taste	12	-0.420696	-0.907404	0.595679	1	1
GO:0005774	vacuolar membrane	13	-0.408663	-0.906525	0.599688	1	1
GO:0045819	positive regulation of glycogen catabolic process	10	-0.43682	-0.905595	0.590634	1	1
GO:1902600	proton transmembrane transport	44	-0.330328	-0.901719	0.645946	1	1
GO:0034198	cellular response to amino acid starvation	18	-0.380073	-0.900914	0.607034	1	1
GO:0008270	zinc ion binding	437	-0.257885	-0.897804	0.764526	1	1
GO:0008408	3'-5' exonuclease activity	14	-0.393773	-0.896704	0.620178	1	1
GO:0001510	RNA methylation	11	-0.419716	-0.896171	0.611026	1	1
GO:0006139	nucleobase-containing compound metabolic process	15	-0.394807	-0.895795	0.615964	1	1
GO:0004383	guanylate cyclase activity	10	-0.430451	-0.894736	0.604538	1	1
GO:0030544	Hsp70 protein binding	16	-0.386394	-0.894319	0.630564	1	1
GO:0003723	RNA binding	424	-0.255295	-0.894089	0.772492	1	1
GO:0046513	ceramide biosynthetic process	10	-0.428297	-0.892529	0.626391	1	1
GO:0050907	detection of chemical stimulus involved in sensory perception	12	-0.41023	-0.891542	0.625767	1	1
GO:0045089	positive regulation of innate immune response	35	-0.329481	-0.888531	0.640434	1	1
GO:0004175	endopeptidase activity	15	-0.399395	-0.887179	0.643377	1	1
GO:0007304	chorion-containing eggshell formation	22	-0.358444	-0.887125	0.626822	1	1
GO:0008049	male courtship behavior	58	-0.305544	-0.885459	0.65995	1	1
GO:0008194	UDP-glycosyltransferase activity	24	-0.350626	-0.885375	0.637143	1	1
GO:0006261	DNA-templated DNA replication	24	-0.351934	-0.885285	0.626647	1	1
GO:0050911	detection of chemical stimulus involved in sensory perception of smell	59	-0.301898	-0.883252	0.658377	1	1
GO:0030261	chromosome condensation	30	-0.338057	-0.883207	0.648276	1	1
GO:1990837	sequence-specific double-stranded DNA binding	15	-0.389302	-0.883071	0.625369	1	1
GO:0007431	salivary gland development	21	-0.353225	-0.882096	0.630216	1	1
GO:0006182	cGMP biosynthetic process	10	-0.430451	-0.882049	0.662687	1	1
GO:0040018	positive regulation of multicellular organism growth	26	-0.344422	-0.880696	0.648611	1	1
GO:0000792	heterochromatin	39	-0.320056	-0.880247	0.64389	1	1
GO:0000146	microfilament motor activity	12	-0.410481	-0.878714	0.62037	1	1
GO:0016459	myosin complex	15	-0.385333	-0.875821	0.627246	1	1
GO:0042600	egg chorion	14	-0.394474	-0.875095	0.625571	1	1
GO:0000974	Prp19 complex	12	-0.402868	-0.874887	0.625578	1	1
GO:0004364	glutathione transferase activity	38	-0.318291	-0.874249	0.6751	1	1
GO:0043171	peptide catabolic process	11	-0.411722	-0.874039	0.649533	1	1
GO:0008157	protein phosphatase 1 binding	24	-0.354518	-0.873923	0.662517	1	1
GO:0000776	kinetochore	40	-0.32174	-0.873438	0.648074	1	1
GO:0005200	structural constituent of cytoskeleton	27	-0.334435	-0.87124	0.650636	1	1
GO:0030968	endoplasmic reticulum unfolded protein response	15	-0.38359	-0.871005	0.642433	1	1
GO:0006963	positive regulation of antibacterial peptide biosynthetic process	21	-0.35758	-0.870881	0.642241	1	1
GO:0043021	ribonucleoprotein complex binding	10	-0.414695	-0.869227	0.623234	1	1
GO:0007552	metamorphosis	28	-0.339248	-0.868108	0.676923	1	1
GO:0070085	glycosylation	30	-0.33949	-0.867586	0.661017	1	1
GO:0000245	spliceosomal complex assembly	11	-0.407246	-0.867259	0.667732	1	1
GO:0051537	2 iron, 2 sulfur cluster binding	20	-0.361	-0.867164	0.65407	1	1
GO:0005682	U5 snRNP	14	-0.386651	-0.867154	0.635015	1	1
GO:0005102	signaling receptor binding	41	-0.312221	-0.863871	0.669811	1	1
GO:0006486	protein glycosylation	40	-0.317341	-0.863017	0.683646	1	1
GO:0009986	cell surface	48	-0.307418	-0.862289	0.700528	1	1
GO:0046530	photoreceptor cell differentiation	11	-0.407269	-0.86228	0.673163	1	1
GO:0007362	terminal region determination	16	-0.37835	-0.860285	0.649331	1	1
GO:0120009	intermembrane lipid transfer	14	-0.387639	-0.859721	0.667176	1	1
GO:0005604	basement membrane	20	-0.354692	-0.859603	0.681366	1	1
GO:0033314	mitotic DNA replication checkpoint signaling	11	-0.411014	-0.858294	0.669279	1	1
GO:0006749	glutathione metabolic process	39	-0.316145	-0.857027	0.704641	1	1
GO:0005776	autophagosome	26	-0.33667	-0.854161	0.682008	1	1
GO:0005549	odorant binding	77	-0.281005	-0.853726	0.732254	1	1
GO:0042802	identical protein binding	26	-0.335916	-0.853415	0.670423	1	1
GO:0003676	nucleic acid binding	171	-0.25946	-0.848438	0.79148	1	1
GO:0006488	dolichol-linked oligosaccharide biosynthetic process	12	-0.393147	-0.848153	0.694228	1	1
GO:0014019	neuroblast development	16	-0.367369	-0.846683	0.686747	1	1
GO:0016607	nuclear speck	27	-0.33056	-0.84649	0.673913	1	1
GO:0006915	apoptotic process	53	-0.298612	-0.845392	0.740294	1	1
GO:0048142	germarium-derived cystoblast division	13	-0.381324	-0.845317	0.675345	1	1
GO:0000166	nucleotide binding	18	-0.353379	-0.842133	0.70128	1	1
GO:0016281	eukaryotic translation initiation factor 4F complex	11	-0.399456	-0.84199	0.702229	1	1
GO:0008333	endosome to lysosome transport	10	-0.41139	-0.841059	0.699681	1	1
GO:1902936	phosphatidylinositol bisphosphate binding	20	-0.349182	-0.839122	0.688126	1	1
GO:0043248	proteasome assembly	10	-0.395395	-0.839056	0.693396	1	1
GO:0008298	intracellular mRNA localization	19	-0.345078	-0.837361	0.705109	1	1
GO:0007626	locomotory behavior	14	-0.370475	-0.826752	0.732143	1	1
GO:0001700	embryonic development via the syncytial blastoderm	29	-0.318077	-0.82553	0.723288	1	1
GO:0032590	dendrite membrane	51	-0.286913	-0.821681	0.778226	1	1
GO:0033292	T-tubule organization	11	-0.380966	-0.821267	0.71938	1	1
GO:0045752	positive regulation of Toll signaling pathway	22	-0.333749	-0.816518	0.722222	1	1
GO:0005652	nuclear lamina	15	-0.360151	-0.813444	0.722054	1	1
GO:0035363	histone locus body	12	-0.370653	-0.812972	0.736677	1	1
GO:0045475	locomotor rhythm	60	-0.279412	-0.811618	0.771975	1	1
GO:0045169	fusome	34	-0.303315	-0.811318	0.747238	1	1
GO:0051082	unfolded protein binding	61	-0.280084	-0.80796	0.792923	1	1
GO:0007041	lysosomal transport	11	-0.380529	-0.804439	0.732612	1	1
GO:0051087	protein-folding chaperone binding	38	-0.296805	-0.804112	0.793447	1	1
GO:0016018	cyclosporin A binding	10	-0.387478	-0.803371	0.732595	1	1
GO:0006955	immune response	42	-0.29114	-0.798577	0.788387	1	1
GO:0007157	heterophilic cell-cell adhesion via plasma membrane cell adhesion molecules	28	-0.310186	-0.796724	0.786704	1	1
GO:0006979	response to oxidative stress	88	-0.2571	-0.796067	0.847478	1	1
GO:0033181	plasma membrane proton-transporting V-type ATPase complex	15	-0.348542	-0.795837	0.730135	1	1
GO:0005525	GTP binding	142	-0.245819	-0.79556	0.875	1	1
GO:0007307	eggshell chorion gene amplification	20	-0.335446	-0.795117	0.737681	1	1
GO:0035869	ciliary transition zone	17	-0.341727	-0.786892	0.758725	1	1
GO:0071480	cellular response to gamma radiation	11	-0.374089	-0.785129	0.751846	1	1
GO:0005681	spliceosomal complex	51	-0.273117	-0.782903	0.824808	1	1
GO:0090575	RNA polymerase II transcription regulator complex	23	-0.317047	-0.782293	0.782547	1	1
GO:0016887	ATP hydrolysis activity	223	-0.231575	-0.782195	0.932535	1	1
GO:0030295	protein kinase activator activity	12	-0.361775	-0.780605	0.75	1	1
GO:0007218	neuropeptide signaling pathway	56	-0.271869	-0.779862	0.815006	1	1
GO:0061024	membrane organization	18	-0.329023	-0.77596	0.785294	1	1
GO:0036064	ciliary basal body	56	-0.26769	-0.774624	0.852185	1	1
GO:0005326	neurotransmitter transmembrane transporter activity	17	-0.330104	-0.773395	0.773952	1	1
GO:0043024	ribosomal small subunit binding	11	-0.358739	-0.771167	0.789713	1	1
GO:0007549	sex-chromosome dosage compensation	16	-0.339767	-0.766541	0.79638	1	1
GO:0010369	chromocenter	11	-0.363225	-0.764555	0.777605	1	1
GO:1904315	transmitter-gated monoatomic ion channel activity involved in regulation of postsynaptic membrane potential	25	-0.305784	-0.763706	0.820937	1	1
GO:0007606	sensory perception of chemical stimulus	57	-0.263402	-0.762607	0.852903	1	1
GO:0007094	mitotic spindle assembly checkpoint signaling	12	-0.355993	-0.761512	0.773846	1	1
GO:0000976	transcription cis-regulatory region binding	93	-0.245464	-0.759806	0.886839	1	1
GO:0006626	protein targeting to mitochondrion	11	-0.354331	-0.758758	0.774096	1	1
GO:0030718	germ-line stem cell population maintenance	39	-0.277899	-0.758049	0.839506	1	1
GO:0007052	mitotic spindle organization	44	-0.272177	-0.757503	0.862516	1	1
GO:0003007	heart morphogenesis	10	-0.365979	-0.755639	0.788976	1	1
GO:0070628	proteasome binding	12	-0.352357	-0.752206	0.791793	1	1
GO:0042331	phototaxis	12	-0.348627	-0.751127	0.789877	1	1
GO:0040029	epigenetic regulation of gene expression	12	-0.350434	-0.750547	0.792481	1	1
GO:0006890	retrograde vesicle-mediated transport, Golgi to endoplasmic reticulum	21	-0.306658	-0.749575	0.828035	1	1
GO:0034220	monoatomic ion transmembrane transport	57	-0.257837	-0.745387	0.875315	1	1
GO:0045471	response to ethanol	12	-0.339681	-0.743405	0.786033	1	1
GO:0009636	response to toxic substance	15	-0.330285	-0.741933	0.838258	1	1
GO:0030041	actin filament polymerization	12	-0.344737	-0.740901	0.809816	1	1
GO:0031624	ubiquitin conjugating enzyme binding	20	-0.307671	-0.740874	0.825073	1	1
GO:0035194	regulatory ncRNA-mediated post-transcriptional gene silencing	29	-0.286176	-0.73979	0.831933	1	1
GO:0042277	peptide binding	13	-0.340264	-0.739731	0.81982	1	1
GO:0005783	endoplasmic reticulum	278	-0.215804	-0.738136	0.975532	1	1
GO:0006298	mismatch repair	12	-0.348342	-0.736552	0.813456	1	1
GO:0004467	long-chain fatty acid-CoA ligase activity	14	-0.32747	-0.736131	0.820513	1	1
GO:0003690	double-stranded DNA binding	21	-0.295256	-0.733541	0.831956	1	1
GO:0045476	nurse cell apoptotic process	11	-0.346627	-0.732222	0.797317	1	1
GO:0043025	neuronal cell body	116	-0.231935	-0.731072	0.931235	1	1
GO:0008146	sulfotransferase activity	11	-0.343523	-0.730303	0.8304	1	1
GO:0140861	DNA repair-dependent chromatin remodeling	16	-0.316495	-0.729037	0.852941	1	1
GO:0051321	meiotic cell cycle	22	-0.295461	-0.728781	0.852459	1	1
GO:0007076	mitotic chromosome condensation	22	-0.29446	-0.722294	0.845272	1	1
GO:0010468	regulation of gene expression	88	-0.233125	-0.720055	0.933002	1	1
GO:0042761	very long-chain fatty acid biosynthetic process	13	-0.328169	-0.719245	0.839879	1	1
GO:0005704	polytene chromosome band	11	-0.346983	-0.718785	0.821483	1	1
GO:0045751	negative regulation of Toll signaling pathway	11	-0.344431	-0.718777	0.833588	1	1
GO:0048132	female germ-line stem cell asymmetric division	16	-0.31174	-0.715929	0.850837	1	1
GO:0042542	response to hydrogen peroxide	10	-0.333956	-0.715627	0.850891	1	1
GO:0016321	female meiosis chromosome segregation	11	-0.345193	-0.715271	0.843106	1	1
GO:0016791	phosphatase activity	49	-0.255177	-0.713704	0.896226	1	1
GO:0071004	U2-type prespliceosome	13	-0.322666	-0.712128	0.832025	1	1
GO:0003333	amino acid transmembrane transport	35	-0.264637	-0.70971	0.872848	1	1
GO:0042246	tissue regeneration	16	-0.30329	-0.708474	0.826923	1	1
GO:0030031	cell projection assembly	19	-0.294348	-0.707493	0.847761	1	1
GO:0005789	endoplasmic reticulum membrane	215	-0.211901	-0.705843	0.982833	1	1
GO:0045494	photoreceptor cell maintenance	17	-0.304811	-0.703595	0.855475	1	1
GO:0007113	endomitotic cell cycle	11	-0.330667	-0.702821	0.853695	1	1
GO:0006511	ubiquitin-dependent protein catabolic process	99	-0.224292	-0.702357	0.954988	1	1
GO:1904263	positive regulation of TORC1 signaling	30	-0.270352	-0.699082	0.882434	1	1
GO:1990072	TRAPPIII protein complex	11	-0.330888	-0.698353	0.846761	1	1
GO:0007294	germarium-derived oocyte fate determination	27	-0.273929	-0.697258	0.871866	1	1
GO:0015629	actin cytoskeleton	54	-0.244266	-0.697016	0.912073	1	1
GO:0030425	dendrite	94	-0.225025	-0.696216	0.955152	1	1
GO:0012501	programmed cell death	14	-0.30981	-0.695333	0.845376	1	1
GO:0015116	sulfate transmembrane transporter activity	10	-0.332529	-0.695315	0.833866	1	1
GO:0009755	hormone-mediated signaling pathway	11	-0.327532	-0.694037	0.872534	1	1
GO:0035249	synaptic transmission, glutamatergic	23	-0.27734	-0.692542	0.885341	1	1
GO:0006468	protein phosphorylation	19	-0.287474	-0.692192	0.878877	1	1
GO:1902358	sulfate transmembrane transport	10	-0.332529	-0.692056	0.853968	1	1
GO:0030134	COPII-coated ER to Golgi transport vesicle	19	-0.290038	-0.691933	0.85022	1	1
GO:0003774	cytoskeletal motor activity	20	-0.28798	-0.691241	0.88806	1	1
GO:0007283	spermatogenesis	113	-0.215583	-0.690592	0.972877	1	1
GO:0042675	compound eye cone cell differentiation	10	-0.332925	-0.689069	0.847793	1	1
GO:0005546	phosphatidylinositol-4,5-bisphosphate binding	19	-0.288604	-0.687983	0.876056	1	1
GO:0001676	long-chain fatty acid metabolic process	16	-0.301818	-0.687975	0.877273	1	1
GO:0008595	anterior/posterior axis specification, embryo	15	-0.305967	-0.685492	0.883359	1	1
GO:0071683	sensory dendrite	15	-0.301628	-0.685267	0.871533	1	1
GO:0005881	cytoplasmic microtubule	22	-0.279584	-0.684693	0.88359	1	1
GO:0000124	SAGA complex	26	-0.27172	-0.683076	0.903683	1	1
GO:0031507	heterochromatin formation	63	-0.233578	-0.681725	0.935768	1	1
GO:0005819	spindle	46	-0.246192	-0.681178	0.927891	1	1
GO:0006974	DNA damage response	42	-0.249927	-0.680864	0.939553	1	1
GO:0000340	RNA 7-methylguanosine cap binding	10	-0.325752	-0.680721	0.842579	1	1
GO:0005654	nucleoplasm	198	-0.203377	-0.677875	0.988975	1	1
GO:0031625	ubiquitin protein ligase binding	54	-0.236006	-0.677202	0.924359	1	1
GO:0031463	Cul3-RING ubiquitin ligase complex	14	-0.304656	-0.676563	0.885938	1	1
GO:0022008	neurogenesis	18	-0.287827	-0.676456	0.893871	1	1
GO:0006913	nucleocytoplasmic transport	11	-0.313162	-0.674859	0.875	1	1
GO:0030717	oocyte karyosome formation	27	-0.258101	-0.672632	0.904564	1	1
GO:0016251	RNA polymerase II general transcription initiation factor activity	23	-0.265791	-0.66597	0.909605	1	1
GO:0008137	NADH dehydrogenase (ubiquinone) activity	14	-0.301765	-0.665394	0.885886	1	1
GO:0048082	regulation of adult chitin-containing cuticle pigmentation	12	-0.308003	-0.663114	0.888372	1	1
GO:0005876	spindle microtubule	16	-0.287035	-0.662958	0.882188	1	1
GO:0036126	sperm flagellum	24	-0.260414	-0.662511	0.92518	1	1
GO:0005929	cilium	51	-0.230239	-0.651835	0.963291	1	1
GO:0007315	pole plasm assembly	15	-0.287481	-0.650957	0.898176	1	1
GO:0009792	embryo development ending in birth or egg hatching	14	-0.293477	-0.65094	0.892377	1	1
GO:0007350	blastoderm segmentation	18	-0.275936	-0.650403	0.902439	1	1
GO:0005847	mRNA cleavage and polyadenylation specificity factor complex	10	-0.312081	-0.649885	0.901082	1	1
GO:0017148	negative regulation of translation	41	-0.234834	-0.643587	0.945578	1	1
GO:0051123	RNA polymerase II preinitiation complex assembly	14	-0.288309	-0.642742	0.882883	1	1
GO:0006487	protein N-linked glycosylation	26	-0.253771	-0.642367	0.927374	1	1
GO:0000212	meiotic spindle organization	17	-0.273145	-0.63929	0.908451	1	1
GO:0050821	protein stabilization	43	-0.225334	-0.630047	0.964333	1	1
GO:0001223	transcription coactivator binding	15	-0.277731	-0.627423	0.933754	1	1
GO:0003724	RNA helicase activity	49	-0.221153	-0.626483	0.962162	1	1
GO:2000134	negative regulation of G1/S transition of mitotic cell cycle	12	-0.289894	-0.625551	0.89557	1	1
GO:0046426	negative regulation of receptor signaling pathway via JAK-STAT	18	-0.265773	-0.625195	0.930723	1	1
GO:0001227	DNA-binding transcription repressor activity, RNA polymerase II-specific	55	-0.215784	-0.622018	0.972973	1	1
GO:0006352	DNA-templated transcription initiation	15	-0.270948	-0.620136	0.918398	1	1
GO:0031647	regulation of protein stability	24	-0.245371	-0.618237	0.939971	1	1
GO:0031523	Myb complex	11	-0.286596	-0.611984	0.925926	1	1
GO:0007530	sex determination	13	-0.280859	-0.611387	0.917683	1	1
GO:0000030	mannosyltransferase activity	12	-0.278112	-0.606869	0.931357	1	1
GO:0042023	DNA endoreduplication	17	-0.259131	-0.605485	0.926513	1	1
GO:0016476	regulation of embryonic cell shape	17	-0.260984	-0.602819	0.951471	1	1
GO:0007029	endoplasmic reticulum organization	14	-0.264123	-0.600914	0.919523	1	1
GO:0035214	eye-antennal disc development	15	-0.266442	-0.600585	0.928882	1	1
GO:0007059	chromosome segregation	35	-0.226059	-0.600277	0.962963	1	1
GO:0009953	dorsal/ventral pattern formation	33	-0.219723	-0.590166	0.970861	1	1
GO:0008380	RNA splicing	22	-0.241095	-0.58724	0.956835	1	1
GO:0000775	chromosome, centromeric region	28	-0.220044	-0.586303	0.957567	1	1
GO:0030532	small nuclear ribonucleoprotein complex	25	-0.234154	-0.586145	0.965665	1	1
GO:0048188	Set1C/COMPASS complex	15	-0.258096	-0.585273	0.962006	1	1
GO:0070922	RISC complex assembly	11	-0.274825	-0.584924	0.930769	1	1
GO:0005484	SNAP receptor activity	25	-0.230485	-0.580594	0.963329	1	1
GO:0003713	transcription coactivator activity	76	-0.191471	-0.5803	0.99508	1	1
GO:0034399	nuclear periphery	19	-0.241299	-0.578407	0.955752	1	1
GO:0007526	larval somatic muscle development	36	-0.218625	-0.577625	0.981383	1	1
GO:0048137	spermatocyte division	11	-0.274275	-0.577133	0.947531	1	1
GO:0046628	positive regulation of insulin receptor signaling pathway	20	-0.233851	-0.576099	0.961318	1	1
GO:0001046	core promoter sequence-specific DNA binding	11	-0.269712	-0.575293	0.943396	1	1
GO:0007310	oocyte dorsal/ventral axis specification	18	-0.244936	-0.57444	0.963343	1	1
GO:0045793	positive regulation of cell size	41	-0.204055	-0.569645	0.983562	1	1
GO:0007548	sex differentiation	13	-0.25795	-0.568814	0.953271	1	1
GO:0050804	modulation of chemical synaptic transmission	35	-0.212747	-0.56774	0.977143	1	1
GO:0071456	cellular response to hypoxia	29	-0.217927	-0.567692	0.976487	1	1
GO:0016485	protein processing	27	-0.221155	-0.564442	0.97155	1	1
GO:0030008	TRAPP complex	11	-0.262348	-0.563296	0.950746	1	1
GO:0004520	DNA endonuclease activity	10	-0.266526	-0.561924	0.950311	1	1
GO:0000086	G2/M transition of mitotic cell cycle	10	-0.270495	-0.559679	0.94586	1	1
GO:0031398	positive regulation of protein ubiquitination	12	-0.258899	-0.556622	0.958269	1	1
GO:0098655	monoatomic cation transmembrane transport	15	-0.244844	-0.55595	0.959091	1	1
GO:0001522	pseudouridine synthesis	11	-0.255989	-0.555681	0.946287	1	1
GO:0045727	positive regulation of translation	26	-0.216299	-0.553998	0.97787	1	1
GO:0005930	axoneme	27	-0.209713	-0.549684	0.980085	1	1
GO:0003714	transcription corepressor activity	56	-0.190121	-0.547462	0.996084	1	1
GO:0002164	larval development	10	-0.261969	-0.547058	0.963415	1	1
GO:0030674	protein-macromolecule adaptor activity	42	-0.200625	-0.546491	0.982667	1	1
GO:0007370	ventral furrow formation	16	-0.234598	-0.544982	0.968896	1	1
GO:0071013	catalytic step 2 spliceosome	123	-0.171339	-0.543961	1	1	1
GO:0007619	courtship behavior	22	-0.220484	-0.542058	0.973865	1	1
GO:0007469	antennal development	11	-0.253867	-0.540845	0.966154	1	1
GO:0010506	regulation of autophagy	24	-0.214801	-0.540222	0.980365	1	1
GO:0008173	RNA methyltransferase activity	11	-0.253983	-0.538905	0.961656	1	1
GO:0006289	nucleotide-excision repair	21	-0.220776	-0.538062	0.985251	1	1
GO:0044719	regulation of imaginal disc-derived wing size	12	-0.248708	-0.534957	0.962963	1	1
GO:0061630	ubiquitin protein ligase activity	124	-0.164771	-0.531427	1	1	1
GO:0016242	negative regulation of macroautophagy	10	-0.254988	-0.531224	0.956592	1	1
GO:0097482	muscle cell postsynaptic specialization	13	-0.238782	-0.530698	0.977813	1	1
GO:2000736	regulation of stem cell differentiation	15	-0.23422	-0.530436	0.974242	1	1
GO:0071011	precatalytic spliceosome	138	-0.163155	-0.528653	1	1	1
GO:0005669	transcription factor TFIID complex	23	-0.215601	-0.528386	0.978261	1	1
GO:0030422	siRNA processing	11	-0.244202	-0.528122	0.969559	1	1
GO:0005635	nuclear envelope	60	-0.178569	-0.527494	0.994839	1	1
GO:0002009	morphogenesis of an epithelium	12	-0.241981	-0.525281	0.967164	1	1
GO:0006888	endoplasmic reticulum to Golgi vesicle-mediated transport	67	-0.17704	-0.525194	0.992337	1	1
GO:0043001	Golgi to plasma membrane protein transport	14	-0.236105	-0.523383	0.970588	1	1
GO:0000791	euchromatin	54	-0.180133	-0.522316	0.997433	1	1
GO:0047372	monoacylglycerol lipase activity	12	-0.241433	-0.521547	0.957317	1	1
GO:0006334	nucleosome assembly	12	-0.245996	-0.521042	0.977707	1	1
GO:0003924	GTPase activity	137	-0.160008	-0.517551	0.998829	1	1
GO:0015035	protein-disulfide reductase activity	10	-0.243493	-0.51732	0.968254	1	1
GO:0004879	nuclear receptor activity	21	-0.204445	-0.500436	0.986446	1	1
GO:0002225	positive regulation of antimicrobial peptide production	22	-0.205011	-0.500388	0.977778	1	1
GO:0042826	histone deacetylase binding	18	-0.211671	-0.497284	0.982353	1	1
GO:0008139	nuclear localization sequence binding	15	-0.216573	-0.496082	0.976226	1	1
GO:0000380	alternative mRNA splicing, via spliceosome	16	-0.212341	-0.49323	0.989474	1	1
GO:0002121	inter-male aggressive behavior	15	-0.219716	-0.491946	0.988042	1	1
GO:0060294	cilium movement involved in cell motility	15	-0.215512	-0.487429	0.985486	1	1
GO:0045116	protein neddylation	11	-0.231735	-0.485399	0.977199	1	1
GO:0000387	spliceosomal snRNP assembly	14	-0.216274	-0.482083	0.986003	1	1
GO:0016442	RISC complex	24	-0.190262	-0.481775	0.99858	1	1
GO:0030001	metal ion transport	10	-0.231658	-0.47869	0.981132	1	1
GO:0007291	sperm individualization	55	-0.164773	-0.478652	0.998739	1	1
GO:0040040	thermosensory behavior	15	-0.206916	-0.473861	0.980243	1	1
GO:0035267	NuA4 histone acetyltransferase complex	21	-0.196859	-0.471395	0.991071	1	1
GO:0001671	ATPase activator activity	19	-0.196547	-0.468191	0.990127	1	1
GO:0006281	DNA repair	75	-0.15385	-0.465873	1	1	1
GO:0035861	site of double-strand break	10	-0.223881	-0.464989	0.984472	1	1
GO:0043138	3'-5' DNA helicase activity	13	-0.205513	-0.461597	0.993808	1	1
GO:0042461	photoreceptor cell development	12	-0.211138	-0.457256	0.990909	1	1
GO:0006383	transcription by RNA polymerase III	11	-0.211208	-0.45395	0.982143	1	1
GO:0005795	Golgi stack	31	-0.171497	-0.452203	0.995924	1	1
GO:1990756	ubiquitin-like ligase-substrate adaptor activity	24	-0.17779	-0.451181	0.994186	1	1
GO:0035195	miRNA-mediated post-transcriptional gene silencing	32	-0.168603	-0.451096	0.990332	1	1
GO:0005705	polytene chromosome interband	36	-0.163752	-0.447063	1	1	1
GO:0061057	peptidoglycan recognition protein signaling pathway	19	-0.183358	-0.435109	0.988406	1	1
GO:0000932	P-body	33	-0.163977	-0.433845	0.998647	1	1
GO:0007140	male meiotic nuclear division	20	-0.17581	-0.433488	0.994109	1	1
GO:0006368	transcription elongation by RNA polymerase II	21	-0.176608	-0.429289	0.997179	1	1
GO:0010508	positive regulation of autophagy	21	-0.17595	-0.420942	1	1	1
GO:0006367	transcription initiation at RNA polymerase II promoter	40	-0.152238	-0.414668	1	1	1
GO:0019905	syntaxin binding	22	-0.168086	-0.412934	1	1	1
GO:0006606	protein import into nucleus	42	-0.14117	-0.391299	1	1	1
GO:0005703	polytene chromosome puff	41	-0.137982	-0.381379	1	1	1
GO:0032436	positive regulation of proteasomal ubiquitin-dependent protein catabolic process	39	-0.139744	-0.378705	1	1	1
GO:0097352	autophagosome maturation	22	-0.150467	-0.368498	0.998516	1	1
GO:0036099	female germ-line stem cell population maintenance	32	-0.137134	-0.364082	1	1	1
GO:0038202	TORC1 signaling	10	-0.176313	-0.361835	1	1	1
GO:0000398	mRNA splicing, via spliceosome	190	-0.097736	-0.326233	1	1	1
GO:0005686	U2 snRNP	22	-0.116698	-0.282855	1	0.999998	1
