# Supplementary material for: More than meets the eye: mutation of the white gene in Drosophila has broad phenotypic and transcriptomic effects
Source: Genetics. 2025 May 17;230(3):iyaf097. doi: 10.1093/genetics/iyaf097 (PMC12239204; doi:10.1093/genetics/iyaf097)
Supplement: iyaf097_Supplementary_Data [file iyaf097_supplementary_data.zip › Table_S3_GENETICS-2025-308138.xlsx]

## Sheet: Table_3_GSEA_Report_WhiteMales
Table_S3_GSEA_Report_WhiteMales
GO ID	NAME	SIZE	ES	NES	NOM p-val	FDR q-val	FWER p-val
GO:0062129	chitin-based extracellular matrix	63	0.69909	2.45275	0	0	0
GO:0016339	calcium-dependent cell-cell adhesion via plasma membrane cell adhesion molecules	19	0.824298	2.26949	0	0.0018491	0.002
GO:0008010	structural constituent of chitin-based larval cuticle	52	0.654467	2.19469	0	0.00375549	0.006
GO:0040003	chitin-based cuticle development	84	0.592617	2.1722	0	0.00661266	0.014
GO:0090175	regulation of establishment of planar polarity	20	0.742839	1.99834	0	0.0965307	0.221
GO:0016614	oxidoreductase activity, acting on CH-OH group of donors	10	0.865815	1.99829	0	0.0807429	0.221
GO:0044331	cell-cell adhesion mediated by cadherin	14	0.795637	1.97734	0	0.0980642	0.302
GO:0016028	rhabdomere	36	0.631823	1.96777	0.00727273	0.0970012	0.327
GO:0007601	visual perception	15	0.765565	1.96614	0.00314465	0.0879255	0.331
GO:0030335	positive regulation of cell migration	19	0.69753	1.91546	0.00294985	0.153666	0.545
GO:0007156	homophilic cell adhesion via plasma membrane adhesion molecules	46	0.591138	1.91043	0.00401606	0.148729	0.565
GO:0045570	regulation of imaginal disc growth	11	0.785834	1.90066	0.00294985	0.153897	0.607
GO:0016360	sensory organ precursor cell fate determination	18	0.69288	1.89815	0	0.146898	0.624
GO:0070588	calcium ion transmembrane transport	29	0.632098	1.87659	0	0.173225	0.719
GO:0072499	photoreceptor cell axon guidance	29	0.627071	1.86987	0.00694444	0.172628	0.742
GO:0045746	negative regulation of Notch signaling pathway	33	0.591482	1.85647	0.00367647	0.185969	0.791
GO:0016324	apical plasma membrane	95	0.496554	1.85154	0	0.185882	0.811
GO:0071482	cellular response to light stimulus	16	0.706721	1.84653	0	0.186492	0.831
GO:0005214	structural constituent of chitin-based cuticle	13	0.765017	1.83449	0.00630915	0.200903	0.874
GO:0035151	regulation of tube size, open tracheal system	23	0.643047	1.82895	0	0.2034	0.888
GO:0048749	compound eye development	104	0.477883	1.82294	0	0.205964	0.9
GO:0008360	regulation of cell shape	36	0.571294	1.82014	0	0.201635	0.909
GO:0016328	lateral plasma membrane	20	0.661274	1.81779	0.00324675	0.198296	0.916
GO:0004930	G protein-coupled receptor activity	87	0.49324	1.81171	0	0.201951	0.929
GO:0000900	mRNA regulatory element binding translation repressor activity	16	0.690934	1.80348	0.00607903	0.210348	0.945
GO:0019722	calcium-mediated signaling	13	0.764861	1.79932	0.00862069	0.210625	0.953
GO:0044295	axonal growth cone	15	0.700789	1.78242	0.00911854	0.23649	0.974
GO:0098609	cell-cell adhesion	46	0.536509	1.78216	0	0.228934	0.974
GO:0005875	microtubule associated complex	16	0.677565	1.77976	0.00943396	0.226288	0.98
GO:0007605	sensory perception of sound	66	0.502099	1.77203	0	0.233359	0.982
GO:0045467	R7 cell development	14	0.690723	1.76247	0.0116959	0.247447	0.988
GO:0004725	protein tyrosine phosphatase activity	29	0.597958	1.75879	0.0105263	0.248268	0.991
GO:0001708	cell fate specification	22	0.615545	1.75531	0.0102041	0.248723	0.991
GO:0008083	growth factor activity	19	0.661546	1.75384	0.00925926	0.244691	0.991
GO:0019991	septate junction assembly	34	0.558433	1.75128	0.00378788	0.243413	0.992
GO:0007476	imaginal disc-derived wing morphogenesis	125	0.445117	1.7471	0	0.245044	0.995
GO:0042067	establishment of ommatidial planar polarity	20	0.63043	1.74171	0.0131148	0.249283	0.995
GO:0043679	axon terminus	13	0.713065	1.73766	0.0184615	0.25095	0.995
GO:0007603	phototransduction, visible light	10	0.767133	1.73716	0.0166205	0.245317	0.995
GO:0016477	cell migration	59	0.501761	1.73218	0.00458716	0.249146	0.997
GO:0048100	wing disc anterior/posterior pattern formation	18	0.657702	1.72792	0.0238806	0.251613	0.997
GO:0001737	establishment of imaginal disc-derived wing hair orientation	21	0.629641	1.72687	0.00668896	0.24805	0.998
GO:0007219	Notch signaling pathway	22	0.611238	1.71886	0.0108303	0.259774	0.999
GO:0045332	phospholipid translocation	10	0.734069	1.71829	0.0220386	0.254802	0.999
GO:0043052	thermotaxis	20	0.635027	1.71727	0.0211268	0.2511	0.999
GO:0005261	monoatomic cation channel activity	19	0.620049	1.71029	0.0157233	0.259462	0.999
GO:0007186	G protein-coupled receptor signaling pathway	146	0.434986	1.70953	0	0.255383	0.999
GO:0007413	axonal fasciculation	16	0.648848	1.7093	0.0115607	0.250416	0.999
GO:0016027	inaD signaling complex	10	0.72975	1.70685	0.0139665	0.249778	1
GO:0035159	regulation of tube length, open tracheal system	30	0.579545	1.70362	0.00754717	0.251089	1
GO:0045296	cadherin binding	13	0.677782	1.70224	0.0291545	0.248657	1
GO:0007480	imaginal disc-derived leg morphogenesis	52	0.505609	1.70202	0.00383142	0.244163	1
GO:0048800	antennal morphogenesis	14	0.674433	1.69893	0.0194986	0.24513	1
GO:0007455	eye-antennal disc morphogenesis	24	0.586781	1.69731	0.0101351	0.243874	1
GO:0008543	fibroblast growth factor receptor signaling pathway	25	0.584487	1.68665	0.0096463	0.260794	1
GO:0017147	Wnt-protein binding	18	0.610959	1.68562	0.0340557	0.258256	1
GO:0006936	muscle contraction	10	0.739267	1.68304	0.0139276	0.259055	1
GO:2000274	regulation of epithelial cell migration, open tracheal system	10	0.715138	1.67823	0.0172414	0.264013	1
GO:0007411	axon guidance	165	0.423851	1.67804	0	0.259984	1
GO:0006812	monoatomic cation transport	32	0.544237	1.67758	0.013289	0.2566	1
GO:0061343	cell adhesion involved in heart morphogenesis	12	0.669898	1.67649	0.0248619	0.25451	1
GO:0051017	actin filament bundle assembly	16	0.638847	1.67642	0.00874636	0.250465	1
GO:0062023	collagen-containing extracellular matrix	27	0.570804	1.67477	0.0209059	0.249569	1
GO:0035215	genital disc development	11	0.707062	1.67209	0.0232558	0.250605	1
GO:0016318	ommatidial rotation	31	0.550739	1.67002	0.0110701	0.25031	1
GO:0030866	cortical actin cytoskeleton organization	33	0.536122	1.66786	0.0145455	0.25055	1
GO:0060857	establishment of glial blood-brain barrier	19	0.60824	1.66483	0.0135135	0.252023	1
GO:0008061	chitin binding	55	0.48836	1.66409	0.0136364	0.249638	1
GO:0061327	anterior Malpighian tubule development	12	0.703481	1.66314	0.0203488	0.24768	1
GO:0007409	axonogenesis	53	0.483202	1.65939	0.0204918	0.249884	1
GO:0048786	presynaptic active zone	26	0.567369	1.6588	0.0125786	0.247206	1
GO:0045571	negative regulation of imaginal disc growth	14	0.662066	1.65162	0.03125	0.254972	1
GO:0007265	Ras protein signal transduction	24	0.589712	1.6436	0.0166667	0.265711	1
GO:0030036	actin cytoskeleton organization	88	0.455039	1.63865	0	0.272313	1
GO:0005768	endosome	76	0.457033	1.63193	0.00543478	0.28168	1
GO:0042059	negative regulation of epidermal growth factor receptor signaling pathway	33	0.549999	1.63083	0.0168919	0.280136	1
GO:0031012	extracellular matrix	74	0.455801	1.61704	0	0.303261	1
GO:0008227	G protein-coupled amine receptor activity	17	0.626121	1.61433	0.0365449	0.30488	1
GO:0035220	wing disc development	64	0.467367	1.61233	0.00985222	0.305047	1
GO:0016322	neuron remodeling	46	0.4864	1.61197	0	0.301865	1
GO:0007427	epithelial cell migration, open tracheal system	36	0.511036	1.6117	0.0114068	0.298769	1
GO:0035332	positive regulation of hippo signaling	38	0.528002	1.60129	0.00396825	0.316057	1
GO:0048675	axon extension	26	0.556378	1.5979	0.0243161	0.318074	1
GO:0001736	establishment of planar polarity	21	0.583644	1.59469	0.0330033	0.320856	1
GO:0070593	dendrite self-avoidance	20	0.591405	1.5941	0.0369128	0.318059	1
GO:0002385	mucosal immune response	12	0.638907	1.59338	0.0560748	0.3159	1
GO:0008138	protein tyrosine/serine/threonine phosphatase activity	11	0.656039	1.59208	0.0590062	0.314996	1
GO:0051491	positive regulation of filopodium assembly	26	0.563891	1.58834	0.0211268	0.3192	1
GO:0007475	apposition of dorsal and ventral imaginal disc-derived wing surfaces	18	0.59462	1.58446	0.0289017	0.323469	1
GO:0007298	border follicle cell migration	94	0.425628	1.58082	0.0104167	0.326405	1
GO:0008363	larval chitin-based cuticle development	15	0.61711	1.57808	0.0352941	0.328278	1
GO:0035222	wing disc pattern formation	20	0.602971	1.57625	0.0274914	0.328583	1
GO:0005262	calcium channel activity	27	0.543526	1.57363	0.0243902	0.33033	1
GO:0007424	open tracheal system development	89	0.429469	1.57138	0.00537634	0.331116	1
GO:0035230	cytoneme	12	0.642653	1.569	0.0505618	0.332683	1
GO:0007602	phototransduction	45	0.462362	1.56847	0.0316206	0.330438	1
GO:0043066	negative regulation of apoptotic process	66	0.448624	1.56836	0.00510204	0.327443	1
GO:0048666	neuron development	14	0.607994	1.5602	0.0476191	0.340584	1
GO:0051010	microtubule plus-end binding	11	0.675277	1.56004	0.0552147	0.337523	1
GO:0016348	imaginal disc-derived leg joint morphogenesis	12	0.649588	1.55898	0.0492754	0.336676	1
GO:0008407	chaeta morphogenesis	40	0.504498	1.55664	0.0153846	0.337959	1
GO:0007391	dorsal closure	98	0.422991	1.5554	0.0104712	0.337007	1
GO:0045179	apical cortex	52	0.471249	1.55114	0.00462963	0.342069	1
GO:0007517	muscle organ development	29	0.516499	1.55011	0.0238095	0.341085	1
GO:0007528	neuromuscular junction development	46	0.467052	1.53703	0.0288066	0.365247	1
GO:0051225	spindle assembly	34	0.486972	1.53484	0.037037	0.36644	1
GO:0046529	imaginal disc fusion, thorax closure	34	0.494443	1.53263	0.0343511	0.367805	1
GO:0030163	protein catabolic process	11	0.656876	1.5319	0.0542857	0.366003	1
GO:0004888	transmembrane signaling receptor activity	31	0.49869	1.5313	0.0505415	0.364017	1
GO:0005927	muscle tendon junction	14	0.617053	1.53006	0.048433	0.363367	1
GO:0007615	anesthesia-resistant memory	16	0.593024	1.52835	0.0595238	0.364093	1
GO:0030426	growth cone	12	0.62783	1.52816	0.047486	0.361314	1
GO:0032509	endosome transport via multivesicular body sorting pathway	18	0.572716	1.52686	0.0725552	0.361151	1
GO:0031290	retinal ganglion cell axon guidance	12	0.631919	1.52546	0.0584958	0.360838	1
GO:0016059	negative regulation of opsin-mediated signaling pathway	13	0.618375	1.52536	0.0691643	0.357797	1
GO:1903688	positive regulation of border follicle cell migration	39	0.482837	1.52199	0.0426357	0.361496	1
GO:0007611	learning or memory	14	0.605224	1.52124	0.0518732	0.359911	1
GO:0045211	postsynaptic membrane	43	0.477765	1.51988	0.0131004	0.359352	1
GO:0005771	multivesicular body	14	0.583545	1.51703	0.0703364	0.362328	1
GO:0031267	small GTPase binding	111	0.404494	1.51563	0	0.362206	1
GO:0090263	positive regulation of canonical Wnt signaling pathway	51	0.461382	1.51388	0.0252101	0.362522	1
GO:0008356	asymmetric cell division	24	0.525928	1.51386	0.0459016	0.359613	1
GO:0035147	branch fusion, open tracheal system	21	0.533814	1.5092	0.0510204	0.366486	1
GO:0005770	late endosome	50	0.450946	1.50756	0.016129	0.367387	1
GO:0007163	establishment or maintenance of cell polarity	18	0.562438	1.50096	0.0657143	0.378483	1
GO:0051642	centrosome localization	15	0.57602	1.49576	0.0712166	0.385781	1
GO:0016358	dendrite development	10	0.644899	1.49286	0.0670391	0.389096	1
GO:0007010	cytoskeleton organization	24	0.52384	1.49217	0.0450161	0.38777	1
GO:0009897	external side of plasma membrane	27	0.505955	1.48792	0.0551724	0.394032	1
GO:0007099	centriole replication	22	0.538354	1.48594	0.0660377	0.395729	1
GO:0008013	beta-catenin binding	12	0.617785	1.48541	0.0481586	0.393851	1
GO:0043153	entrainment of circadian clock by photoperiod	12	0.606195	1.48358	0.0915033	0.394938	1
GO:0015914	phospholipid transport	16	0.589435	1.48355	0.0634441	0.39204	1
GO:0016203	muscle attachment	30	0.491414	1.47999	0.040678	0.396345	1
GO:0007560	imaginal disc morphogenesis	10	0.642853	1.47973	0.0709677	0.394064	1
GO:0016298	lipase activity	23	0.526225	1.47754	0.0584416	0.395969	1
GO:0008362	chitin-based embryonic cuticle biosynthetic process	16	0.561823	1.47657	0.0727273	0.394768	1
GO:0008285	negative regulation of cell population proliferation	39	0.448218	1.47148	0.027668	0.401882	1
GO:0000132	establishment of mitotic spindle orientation	21	0.528628	1.4713	0.0709677	0.399339	1
GO:0003730	mRNA 3'-UTR binding	45	0.437347	1.46981	0.0384615	0.399264	1
GO:0005925	focal adhesion	26	0.508556	1.46775	0.0582192	0.400353	1
GO:0003779	actin binding	69	0.417556	1.46237	0.00444444	0.409169	1
GO:0009416	response to light stimulus	26	0.500874	1.45807	0.0759076	0.416074	1
GO:0031145	anaphase-promoting complex-dependent catabolic process	16	0.565075	1.4571	0.0766871	0.415003	1
GO:0046718	symbiont entry into host cell	25	0.499363	1.45617	0.0582524	0.414166	1
GO:0005911	cell-cell junction	35	0.477232	1.45366	0.0355731	0.417024	1
GO:0008594	photoreceptor cell morphogenesis	12	0.620314	1.45329	0.103448	0.414824	1
GO:0001664	G protein-coupled receptor binding	30	0.477542	1.45195	0.0652174	0.414817	1
GO:0035097	histone methyltransferase complex	14	0.583341	1.44991	0.110778	0.416603	1
GO:0022848	acetylcholine-gated monoatomic cation-selective channel activity	11	0.594619	1.44529	0.0789474	0.42375	1
GO:0046667	compound eye retinal cell programmed cell death	13	0.565778	1.44325	0.0851064	0.4254	1
GO:0050773	regulation of dendrite development	18	0.545853	1.44125	0.0962733	0.426644	1
GO:0007446	imaginal disc growth	12	0.570538	1.44118	0.0994152	0.423967	1
GO:0007400	neuroblast fate determination	21	0.520714	1.44009	0.0741935	0.423953	1
GO:0030514	negative regulation of BMP signaling pathway	37	0.452637	1.43922	0.0530612	0.423032	1
GO:0046847	filopodium assembly	10	0.610764	1.43742	0.0991735	0.424618	1
GO:0046716	muscle cell cellular homeostasis	31	0.474308	1.43478	0.057554	0.42808	1
GO:0005938	cell cortex	100	0.380395	1.43459	0.0167598	0.425766	1
GO:0042391	regulation of membrane potential	27	0.477824	1.4333	0.0758123	0.425656	1
GO:0045886	negative regulation of synaptic assembly at neuromuscular junction	42	0.446263	1.42864	0.0594406	0.432342	1
GO:0001745	compound eye morphogenesis	88	0.388729	1.42729	0.0167598	0.432556	1
GO:0006816	calcium ion transport	36	0.453812	1.42707	0.0514706	0.430285	1
GO:0043068	positive regulation of programmed cell death	22	0.513488	1.42466	0.114583	0.432396	1
GO:0036122	BMP binding	11	0.611467	1.42302	0.117994	0.433206	1
GO:0043410	positive regulation of MAPK cascade	19	0.524168	1.42278	0.0953947	0.431066	1
GO:0010312	detoxification of zinc ion	10	0.618834	1.42089	0.122905	0.43221	1
GO:0035371	microtubule plus-end	15	0.566402	1.41773	0.12012	0.436071	1
GO:0030707	follicle cell of egg chamber development	73	0.399619	1.41742	0.0358974	0.434195	1
GO:0007300	ovarian nurse cell to oocyte transport	22	0.506995	1.41591	0.0905923	0.434839	1
GO:0007143	female meiotic nuclear division	26	0.478094	1.4156	0.0795848	0.432834	1
GO:0006882	intracellular zinc ion homeostasis	11	0.605171	1.41472	0.106667	0.432054	1
GO:0098632	cell-cell adhesion mediator activity	11	0.613286	1.41432	0.107527	0.43038	1
GO:0040014	regulation of multicellular organism growth	13	0.586157	1.41093	0.11875	0.435564	1
GO:0001752	compound eye photoreceptor fate commitment	14	0.578065	1.40995	0.0921788	0.435228	1
GO:0019901	protein kinase binding	62	0.409588	1.40991	0.036036	0.432857	1
GO:0043130	ubiquitin binding	34	0.441862	1.40964	0.0942029	0.43105	1
GO:0022841	potassium ion leak channel activity	11	0.596052	1.40942	0.0994475	0.429018	1
GO:0035091	phosphatidylinositol binding	32	0.448761	1.40863	0.0813954	0.428399	1
GO:0046579	positive regulation of Ras protein signal transduction	22	0.492388	1.40717	0.095082	0.429181	1
GO:0016319	mushroom body development	69	0.397158	1.4065	0.0416667	0.428005	1
GO:0007224	smoothened signaling pathway	10	0.611046	1.40584	0.106322	0.427043	1
GO:0016409	palmitoyltransferase activity	14	0.547796	1.402	0.120944	0.433008	1
GO:0045202	synapse	87	0.382553	1.40197	0.0271739	0.430672	1
GO:0016327	apicolateral plasma membrane	22	0.501054	1.39951	0.089172	0.433021	1
GO:0045197	establishment or maintenance of epithelial cell apical/basal polarity	16	0.54305	1.39828	0.0993976	0.433428	1
GO:0048803	imaginal disc-derived male genitalia morphogenesis	18	0.536608	1.39807	0.10596	0.431604	1
GO:0051489	regulation of filopodium assembly	11	0.610274	1.39735	0.103542	0.430631	1
GO:0031175	neuron projection development	16	0.552849	1.39592	0.120253	0.430977	1
GO:0008587	imaginal disc-derived wing margin morphogenesis	38	0.437844	1.39536	0.0648464	0.42987	1
GO:0030198	extracellular matrix organization	27	0.46706	1.38923	0.108772	0.43992	1
GO:0048812	neuron projection morphogenesis	16	0.545047	1.38626	0.101796	0.444088	1
GO:0022416	chaeta development	48	0.426546	1.38311	0.0590909	0.44849	1
GO:0015271	outward rectifier potassium channel activity	12	0.58796	1.38263	0.110092	0.447286	1
GO:0033209	tumor necrosis factor-mediated signaling pathway	14	0.553555	1.38035	0.117143	0.449481	1
GO:0007169	cell surface receptor protein tyrosine kinase signaling pathway	27	0.464244	1.37634	0.0763636	0.455537	1
GO:0042051	compound eye photoreceptor development	23	0.474274	1.37525	0.104027	0.45559	1
GO:0005892	acetylcholine-gated channel complex	11	0.594619	1.37341	0.126374	0.457183	1
GO:0007419	ventral cord development	64	0.392618	1.37083	0.0585366	0.460442	1
GO:0060439	trachea morphogenesis	10	0.614465	1.36856	0.116992	0.462676	1
GO:0007155	cell adhesion	52	0.414329	1.36627	0.0483871	0.465113	1
GO:0098793	presynapse	14	0.542554	1.36498	0.127976	0.465612	1
GO:0060446	branching involved in open tracheal system development	16	0.534149	1.36237	0.109859	0.469115	1
GO:0005912	adherens junction	44	0.427866	1.36207	0.0867769	0.467623	1
GO:0007423	sensory organ development	47	0.414956	1.36084	0.0568182	0.467654	1
GO:0035277	spiracle morphogenesis, open tracheal system	22	0.482719	1.35987	0.0945122	0.467356	1
GO:0050803	regulation of synapse structure or activity	18	0.501595	1.35987	0.12963	0.465087	1
GO:0005544	calcium-dependent phospholipid binding	13	0.537271	1.35642	0.116959	0.470485	1
GO:0045177	apical part of cell	54	0.391079	1.35576	0.0655738	0.469605	1
GO:0008021	synaptic vesicle	48	0.409824	1.35501	0.0653061	0.468872	1
GO:0045196	establishment or maintenance of neuroblast polarity	11	0.583692	1.35353	0.142857	0.469848	1
GO:0016323	basolateral plasma membrane	39	0.427405	1.35283	0.0923077	0.469276	1
GO:0140591	nuclear envelope budding	11	0.579027	1.35246	0.139726	0.467784	1
GO:0008347	glial cell migration	34	0.440666	1.35016	0.0796813	0.470544	1
GO:0042632	cholesterol homeostasis	14	0.538633	1.34991	0.151515	0.468936	1
GO:0005918	septate junction	27	0.462753	1.34648	0.112805	0.474102	1
GO:0005112	Notch binding	17	0.510025	1.34403	0.151613	0.47696	1
GO:0005267	potassium channel activity	12	0.558103	1.34247	0.140056	0.47779	1
GO:0070938	contractile ring	15	0.51702	1.34142	0.128125	0.477715	1
GO:0019706	protein-cysteine S-palmitoyltransferase activity	15	0.516898	1.33979	0.158046	0.479003	1
GO:0016079	synaptic vesicle exocytosis	21	0.486336	1.33915	0.118812	0.478424	1
GO:0030864	cortical actin cytoskeleton	14	0.545218	1.33607	0.129518	0.483468	1
GO:0035317	imaginal disc-derived wing hair organization	24	0.475737	1.33554	0.126214	0.48221	1
GO:0030175	filopodium	10	0.572692	1.33256	0.147727	0.485942	1
GO:0043035	chromatin insulator sequence binding	21	0.479604	1.33241	0.113712	0.484067	1
GO:0031090	organelle membrane	11	0.588116	1.33215	0.154696	0.482478	1
GO:0051015	actin filament binding	78	0.368778	1.3272	0.0646766	0.491149	1
GO:0045214	sarcomere organization	35	0.438705	1.32599	0.103943	0.491694	1
GO:0043005	neuron projection	77	0.361854	1.32381	0.0466321	0.494392	1
GO:0030182	neuron differentiation	42	0.408881	1.32229	0.0743494	0.495374	1
GO:0007442	hindgut morphogenesis	14	0.529247	1.32202	0.152047	0.4938	1
GO:0007367	segment polarity determination	37	0.421111	1.31983	0.105072	0.496553	1
GO:0045887	positive regulation of synaptic assembly at neuromuscular junction	38	0.422488	1.31961	0.108434	0.494849	1
GO:0032482	Rab protein signal transduction	28	0.441129	1.31879	0.145833	0.49418	1
GO:0045167	asymmetric protein localization involved in cell fate determination	17	0.505259	1.318	0.134146	0.493933	1
GO:0031252	cell leading edge	12	0.552474	1.3176	0.172107	0.492659	1
GO:0007051	spindle organization	13	0.526707	1.3149	0.146132	0.496485	1
GO:0045807	positive regulation of endocytosis	17	0.489676	1.31165	0.161049	0.501528	1
GO:0007346	regulation of mitotic cell cycle	32	0.431539	1.307	0.125436	0.509377	1
GO:0007295	growth of a germarium-derived egg chamber	10	0.559448	1.30665	0.191429	0.508013	1
GO:0030833	regulation of actin filament polymerization	25	0.464988	1.30623	0.140984	0.506649	1
GO:0006874	intracellular calcium ion homeostasis	17	0.508518	1.3047	0.155224	0.508029	1
GO:0007482	haltere development	11	0.533859	1.30395	0.150442	0.507425	1
GO:0008063	Toll signaling pathway	12	0.542535	1.30272	0.195531	0.508308	1
GO:0048190	wing disc dorsal/ventral pattern formation	49	0.402624	1.30143	0.0836653	0.508846	1
GO:0007026	negative regulation of microtubule depolymerization	12	0.537031	1.30053	0.190341	0.508924	1
GO:0007417	central nervous system development	68	0.368935	1.2973	0.0754717	0.513882	1
GO:0070983	dendrite guidance	24	0.464719	1.29604	0.130597	0.514661	1
GO:0045165	cell fate commitment	22	0.460633	1.29601	0.147335	0.512655	1
GO:0019888	protein phosphatase regulator activity	11	0.537341	1.29473	0.183735	0.513375	1
GO:0032880	regulation of protein localization	19	0.47435	1.29376	0.148734	0.513086	1
GO:0005769	early endosome	66	0.367611	1.29304	0.0765766	0.512702	1
GO:0050770	regulation of axonogenesis	22	0.461173	1.29144	0.184127	0.514057	1
GO:0001751	compound eye photoreceptor cell differentiation	30	0.444136	1.29094	0.139286	0.513193	1
GO:0031982	vesicle	44	0.404698	1.29087	0.108333	0.511343	1
GO:0042052	rhabdomere development	36	0.409935	1.28749	0.146245	0.516878	1
GO:0005802	trans-Golgi network	43	0.392017	1.28558	0.118852	0.519022	1
GO:0030010	establishment of cell polarity	12	0.53695	1.28428	0.189911	0.519603	1
GO:0030509	BMP signaling pathway	10	0.565146	1.28421	0.187683	0.517706	1
GO:2000331	regulation of terminal button organization	12	0.540245	1.28135	0.173789	0.521815	1
GO:0030139	endocytic vesicle	17	0.486793	1.27942	0.168639	0.524074	1
GO:0008307	structural constituent of muscle	14	0.513868	1.27757	0.182099	0.525942	1
GO:0043195	terminal bouton	48	0.384437	1.27512	0.0897959	0.529401	1
GO:0004714	transmembrane receptor protein tyrosine kinase activity	17	0.473701	1.27504	0.16369	0.527554	1
GO:0035099	hemocyte migration	20	0.461546	1.27471	0.154088	0.526208	1
GO:0008406	gonad development	24	0.449127	1.2724	0.167742	0.529037	1
GO:0071577	zinc ion transmembrane transport	11	0.531787	1.27153	0.194286	0.528932	1
GO:0017053	transcription repressor complex	21	0.452355	1.26889	0.171533	0.532725	1
GO:0005813	centrosome	93	0.348411	1.26694	0.0597826	0.535104	1
GO:0060070	canonical Wnt signaling pathway	18	0.477383	1.26654	0.172524	0.533951	1
GO:0035088	establishment or maintenance of apical/basal cell polarity	10	0.540349	1.26606	0.197917	0.533077	1
GO:0001709	cell fate determination	11	0.544926	1.26602	0.206215	0.531158	1
GO:0048488	synaptic vesicle endocytosis	30	0.441163	1.2659	0.162544	0.529553	1
GO:0005700	polytene chromosome	117	0.331494	1.26469	0.0567376	0.53026	1
GO:0055037	recycling endosome	45	0.389486	1.26295	0.139918	0.531961	1
GO:0045175	basal protein localization	10	0.544383	1.26151	0.200599	0.533261	1
GO:0008258	head involution	36	0.401564	1.2576	0.144	0.539776	1
GO:0035017	cuticle pattern formation	15	0.483806	1.25727	0.183976	0.538556	1
GO:0030154	cell differentiation	64	0.363306	1.25721	0.0863636	0.536725	1
GO:0030589	pseudocleavage involved in syncytial blastoderm formation	10	0.552066	1.25394	0.214286	0.541913	1
GO:0071805	potassium ion transmembrane transport	32	0.410487	1.2528	0.151394	0.542417	1
GO:0050767	regulation of neurogenesis	24	0.442398	1.25198	0.18241	0.542462	1
GO:0045172	germline ring canal	11	0.530181	1.24958	0.229102	0.545527	1
GO:0004713	protein tyrosine kinase activity	27	0.42591	1.24086	0.194946	0.562564	1
GO:0072686	mitotic spindle	22	0.446583	1.24044	0.182109	0.561595	1
GO:0005230	extracellular ligand-gated monoatomic ion channel activity	16	0.472953	1.23729	0.219672	0.56676	1
GO:0072553	terminal button organization	13	0.506265	1.23714	0.212025	0.565103	1
GO:0051028	mRNA transport	12	0.511121	1.23607	0.217009	0.565519	1
GO:0030239	myofibril assembly	16	0.46412	1.23459	0.191083	0.566798	1
GO:0031418	L-ascorbic acid binding	11	0.52459	1.23367	0.230137	0.566869	1
GO:0007474	imaginal disc-derived wing vein specification	52	0.379092	1.23268	0.142222	0.567125	1
GO:0006493	protein O-linked glycosylation	29	0.416161	1.23224	0.183673	0.566079	1
GO:0035019	somatic stem cell population maintenance	20	0.451476	1.23217	0.191824	0.56431	1
GO:0007405	neuroblast proliferation	18	0.445569	1.2306	0.21021	0.566076	1
GO:0009966	regulation of signal transduction	26	0.419205	1.22939	0.207407	0.566902	1
GO:0035011	melanotic encapsulation of foreign target	29	0.416411	1.22881	0.16	0.566201	1
GO:0045666	positive regulation of neuron differentiation	11	0.52651	1.22649	0.238727	0.569255	1
GO:0046627	negative regulation of insulin receptor signaling pathway	28	0.417587	1.22505	0.19322	0.570384	1
GO:0005231	excitatory extracellular ligand-gated monoatomic ion channel activity	13	0.493788	1.22427	0.228324	0.57027	1
GO:0045500	sevenless signaling pathway	17	0.45965	1.22291	0.225434	0.571657	1
GO:0008045	motor neuron axon guidance	66	0.353709	1.21994	0.102326	0.57636	1
GO:0007422	peripheral nervous system development	37	0.38638	1.21598	0.16	0.58311	1
GO:0030286	dynein complex	18	0.4399	1.21009	0.210702	0.5941	1
GO:0051124	synaptic assembly at neuromuscular junction	36	0.389458	1.20933	0.195402	0.593842	1
GO:0030027	lamellipodium	13	0.506764	1.20885	0.236842	0.59309	1
GO:0035615	clathrin adaptor activity	10	0.522224	1.20791	0.271709	0.593212	1
GO:0030100	regulation of endocytosis	12	0.504019	1.20745	0.231003	0.592308	1
GO:0005694	chromosome	42	0.372677	1.2053	0.150943	0.595657	1
GO:0008057	eye pigment granule organization	14	0.466331	1.20491	0.222892	0.59471	1
GO:0031519	PcG protein complex	10	0.522563	1.20411	0.246649	0.594737	1
GO:0050808	synapse organization	60	0.347615	1.20252	0.159483	0.596271	1
GO:0031594	neuromuscular junction	94	0.318268	1.20221	0.122699	0.595028	1
GO:0035293	chitin-based larval cuticle pattern formation	19	0.450321	1.20034	0.252525	0.597238	1
GO:0048102	autophagic cell death	25	0.413075	1.19861	0.219672	0.599308	1
GO:0046331	lateral inhibition	11	0.515034	1.19756	0.245383	0.599758	1
GO:0007412	axon target recognition	13	0.502217	1.19728	0.23839	0.598469	1
GO:0005385	zinc ion transmembrane transporter activity	15	0.483332	1.19615	0.262195	0.599147	1
GO:0045464	R8 cell fate specification	20	0.431553	1.19409	0.238095	0.602132	1
GO:0007301	female germline ring canal formation	11	0.491563	1.19282	0.251397	0.603142	1
GO:0005834	heterotrimeric G-protein complex	14	0.469686	1.19184	0.240741	0.603265	1
GO:0000139	Golgi membrane	93	0.321373	1.18625	0.133333	0.614483	1
GO:0005884	actin filament	19	0.443084	1.18622	0.292537	0.612645	1
GO:0005198	structural molecule activity	34	0.386488	1.18612	0.212544	0.610953	1
GO:0090254	cell elongation involved in imaginal disc-derived wing morphogenesis	11	0.506766	1.18562	0.263804	0.610206	1
GO:0048790	maintenance of presynaptic active zone structure	11	0.500503	1.18487	0.255319	0.610027	1
GO:0046488	phosphatidylinositol metabolic process	10	0.528234	1.18349	0.297468	0.611501	1
GO:0007622	rhythmic behavior	13	0.469398	1.18303	0.273224	0.610598	1
GO:0000149	SNARE binding	37	0.378707	1.18254	0.197674	0.609803	1
GO:0000981	DNA-binding transcription factor activity, RNA polymerase II-specific	356	0.269564	1.1817	0.025	0.609901	1
GO:0015267	channel activity	10	0.497119	1.17879	0.26178	0.615085	1
GO:0008201	heparin binding	18	0.449644	1.17799	0.265574	0.615014	1
GO:0009653	anatomical structure morphogenesis	23	0.410717	1.1754	0.25784	0.619173	1
GO:0007034	vacuolar transport	12	0.487677	1.1749	0.261972	0.618442	1
GO:0030424	axon	131	0.293104	1.17146	0.10241	0.624646	1
GO:0046621	negative regulation of organ growth	19	0.431819	1.16969	0.248428	0.627088	1
GO:0008582	regulation of synaptic assembly at neuromuscular junction	34	0.369502	1.1682	0.205128	0.628793	1
GO:0007464	R3/R4 cell fate commitment	12	0.483476	1.16713	0.262346	0.629497	1
GO:0098592	cytoplasmic side of apical plasma membrane	13	0.481591	1.1669	0.280597	0.628165	1
GO:0007635	chemosensory behavior	16	0.447597	1.16627	0.235119	0.627833	1
GO:0035269	protein O-linked mannosylation	10	0.51226	1.16503	0.281065	0.629004	1
GO:0005516	calmodulin binding	36	0.372419	1.16493	0.255639	0.627342	1
GO:0009649	entrainment of circadian clock	13	0.457398	1.16352	0.250765	0.628873	1
GO:0032483	regulation of Rab protein signal transduction	12	0.493155	1.16161	0.297059	0.63122	1
GO:1902476	chloride transmembrane transport	33	0.371164	1.16135	0.216028	0.630068	1
GO:0040034	regulation of development, heterochronic	10	0.513276	1.16	0.311295	0.6315	1
GO:0005254	chloride channel activity	22	0.401722	1.15938	0.261324	0.631114	1
GO:0003712	transcription coregulator activity	59	0.33763	1.15625	0.212766	0.636127	1
GO:0005246	calcium channel regulator activity	10	0.500735	1.1545	0.307471	0.638369	1
GO:0005509	calcium ion binding	180	0.278144	1.15246	0.116505	0.641188	1
GO:0035003	subapical complex	11	0.493119	1.15162	0.296736	0.641135	1
GO:0045893	positive regulation of DNA-templated transcription	139	0.294873	1.15111	0.178571	0.640661	1
GO:0043065	positive regulation of apoptotic process	43	0.355577	1.15027	0.219697	0.640824	1
GO:0140297	DNA-binding transcription factor binding	62	0.338685	1.15007	0.209524	0.639451	1
GO:0031491	nucleosome binding	15	0.459482	1.14975	0.298137	0.638342	1
GO:0046329	negative regulation of JNK cascade	27	0.395827	1.14969	0.274576	0.636623	1
GO:0008284	positive regulation of cell population proliferation	45	0.352046	1.14951	0.236641	0.635202	1
GO:0008023	transcription elongation factor complex	16	0.446845	1.1488	0.318612	0.635041	1
GO:0042752	regulation of circadian rhythm	23	0.395221	1.14628	0.247788	0.639138	1
GO:0007632	visual behavior	14	0.470333	1.14569	0.303303	0.638724	1
GO:0048018	receptor ligand activity	34	0.368543	1.14507	0.276094	0.638177	1
GO:0050839	cell adhesion molecule binding	27	0.393392	1.14424	0.259016	0.63832	1
GO:0006629	lipid metabolic process	63	0.331236	1.14259	0.215385	0.640237	1
GO:0061174	type I terminal bouton	12	0.476387	1.14056	0.303951	0.643414	1
GO:0009952	anterior/posterior pattern specification	21	0.4031	1.13765	0.257329	0.648587	1
GO:0033627	cell adhesion mediated by integrin	20	0.402295	1.13633	0.28013	0.64986	1
GO:0042981	regulation of apoptotic process	32	0.373068	1.13533	0.241007	0.650402	1
GO:0008355	olfactory learning	35	0.361472	1.13528	0.292181	0.648717	1
GO:0000723	telomere maintenance	21	0.405731	1.13432	0.283489	0.649269	1
GO:0010001	glial cell differentiation	11	0.487041	1.13265	0.319088	0.651464	1
GO:0007268	chemical synaptic transmission	78	0.3148	1.12789	0.205128	0.660983	1
GO:0060250	germ-line stem-cell niche homeostasis	23	0.399195	1.12593	0.282051	0.664062	1
GO:0019904	protein domain specific binding	21	0.409291	1.12493	0.29321	0.664707	1
GO:0000978	RNA polymerase II cis-regulatory region sequence-specific DNA binding	325	0.266569	1.12439	0.104167	0.664186	1
GO:0007426	tracheal outgrowth, open tracheal system	17	0.4215	1.12419	0.335505	0.662902	1
GO:0035158	regulation of tube diameter, open tracheal system	11	0.472795	1.12343	0.310056	0.662958	1
GO:0051298	centrosome duplication	12	0.470723	1.12317	0.319588	0.661919	1
GO:0035152	regulation of tube architecture, open tracheal system	11	0.470545	1.12134	0.296636	0.664308	1
GO:0046907	intracellular transport	20	0.416192	1.12069	0.319489	0.664042	1
GO:0007435	salivary gland morphogenesis	42	0.349725	1.11934	0.282443	0.665291	1
GO:0006325	chromatin organization	60	0.326806	1.1189	0.224299	0.664616	1
GO:0045944	positive regulation of transcription by RNA polymerase II	286	0.260642	1.11659	0.105263	0.668303	1
GO:0006811	monoatomic ion transport	44	0.335713	1.11631	0.266409	0.667197	1
GO:0004721	phosphoprotein phosphatase activity	17	0.418749	1.11626	0.313099	0.665613	1
GO:0008039	synaptic target recognition	31	0.368524	1.11531	0.27305	0.666187	1
GO:0005794	Golgi apparatus	221	0.266407	1.11222	0.122449	0.671628	1
GO:0005856	cytoskeleton	54	0.32246	1.10778	0.251082	0.680735	1
GO:0043162	ubiquitin-dependent protein catabolic process via the multivesicular body sorting pathway	12	0.449161	1.10757	0.322946	0.679469	1
GO:0036098	male germ-line stem cell population maintenance	16	0.409214	1.1067	0.332288	0.679889	1
GO:0006909	phagocytosis	26	0.380843	1.1044	0.286184	0.683964	1
GO:0007494	midgut development	26	0.383452	1.10426	0.305085	0.682555	1
GO:0006417	regulation of translation	21	0.400753	1.10194	0.31307	0.686251	1
GO:0006886	intracellular protein transport	123	0.287477	1.10102	0.264	0.686794	1
GO:0046622	positive regulation of organ growth	13	0.442277	1.09645	0.327273	0.696134	1
GO:0008514	organic anion transmembrane transporter activity	10	0.469912	1.09607	0.320755	0.695336	1
GO:0072583	clathrin-dependent endocytosis	14	0.427178	1.09432	0.334302	0.697621	1
GO:0007509	mesoderm migration involved in gastrulation	10	0.482601	1.09258	0.353887	0.700216	1
GO:0008528	G protein-coupled peptide receptor activity	28	0.366092	1.09142	0.343234	0.701463	1
GO:0016192	vesicle-mediated transport	133	0.278232	1.08915	0.258993	0.705483	1
GO:0048066	developmental pigmentation	10	0.479151	1.08907	0.346939	0.703933	1
GO:0051897	positive regulation of phosphatidylinositol 3-kinase/protein kinase B signal transduction	17	0.421105	1.08883	0.337423	0.702687	1
GO:0006887	exocytosis	40	0.342025	1.08713	0.296875	0.705099	1
GO:0003015	heart process	11	0.455245	1.08541	0.338462	0.70743	1
GO:0008069	dorsal/ventral axis specification, ovarian follicular epithelium	13	0.444132	1.08387	0.355422	0.709311	1
GO:0048024	regulation of mRNA splicing, via spliceosome	13	0.4331	1.08162	0.367781	0.712972	1
GO:0031122	cytoplasmic microtubule organization	22	0.387284	1.07866	0.380805	0.718212	1
GO:0048167	regulation of synaptic plasticity	20	0.389196	1.07664	0.304348	0.721306	1
GO:0004402	histone acetyltransferase activity	11	0.449538	1.07491	0.380952	0.723504	1
GO:0016334	establishment or maintenance of polarity of follicular epithelium	10	0.477143	1.07372	0.387534	0.724647	1
GO:0009950	dorsal/ventral axis specification	21	0.378376	1.07336	0.352113	0.723793	1
GO:0007479	leg disc proximal/distal pattern formation	16	0.414581	1.0733	0.327815	0.722211	1
GO:0005721	pericentric heterochromatin	23	0.385652	1.06966	0.370968	0.729314	1
GO:0005178	integrin binding	18	0.398115	1.06822	0.347305	0.731053	1
GO:0045176	apical protein localization	18	0.402413	1.06803	0.35514	0.729722	1
GO:0090090	negative regulation of canonical Wnt signaling pathway	41	0.337152	1.06778	0.346863	0.728607	1
GO:0035218	leg disc development	10	0.468852	1.06745	0.369565	0.727697	1
GO:0035060	brahma complex	16	0.402931	1.06657	0.360129	0.728099	1
GO:0007098	centrosome cycle	37	0.337336	1.06535	0.353791	0.72943	1
GO:0003682	chromatin binding	161	0.270588	1.06459	0.327103	0.729538	1
GO:0051959	dynein light intermediate chain binding	15	0.424907	1.0638	0.375367	0.729876	1
GO:0000226	microtubule cytoskeleton organization	53	0.313523	1.06337	0.357466	0.72915	1
GO:0000922	spindle pole	29	0.357301	1.06319	0.336918	0.727882	1
GO:0009898	cytoplasmic side of plasma membrane	21	0.388171	1.06054	0.35514	0.73271	1
GO:0008630	intrinsic apoptotic signaling pathway in response to DNA damage	10	0.468272	1.06016	0.412568	0.731949	1
GO:0009880	embryonic pattern specification	23	0.376032	1.06014	0.337793	0.730268	1
GO:0043565	sequence-specific DNA binding	177	0.263191	1.05955	0.294118	0.729968	1
GO:0007160	cell-matrix adhesion	16	0.410867	1.05823	0.404389	0.731506	1
GO:0060438	trachea development	12	0.436397	1.05575	0.381868	0.735792	1
GO:0015711	organic anion transport	10	0.469912	1.05462	0.421652	0.736684	1
GO:0007229	integrin-mediated signaling pathway	10	0.44181	1.05138	0.390805	0.742903	1
GO:0030513	positive regulation of BMP signaling pathway	21	0.377232	1.05062	0.358663	0.743137	1
GO:0035212	cell competition in a multicellular organism	19	0.374497	1.04996	0.369565	0.743095	1
GO:0030317	flagellated sperm motility	21	0.375959	1.04829	0.369863	0.745723	1
GO:0009887	animal organ morphogenesis	10	0.454218	1.04661	0.420168	0.748189	1
GO:0007525	somatic muscle development	21	0.379215	1.04198	0.378289	0.757941	1
GO:0043235	receptor complex	30	0.345056	1.04076	0.381757	0.75901	1
GO:0005543	phospholipid binding	33	0.336178	1.04008	0.393939	0.758988	1
GO:0000793	condensed chromosome	19	0.390407	1.0398	0.411576	0.757958	1
GO:0045926	negative regulation of growth	15	0.395093	1.03957	0.375367	0.756807	1
GO:0034703	cation channel complex	30	0.353522	1.03932	0.378182	0.755726	1
GO:0004806	triacylglycerol lipase activity	29	0.345848	1.03874	0.367816	0.755386	1
GO:0045892	negative regulation of DNA-templated transcription	126	0.264481	1.03847	0.338235	0.754308	1
GO:0045466	R7 cell differentiation	13	0.425535	1.03795	0.425876	0.753889	1
GO:0035160	maintenance of epithelial integrity, open tracheal system	13	0.419006	1.03618	0.439776	0.756804	1
GO:0007443	Malpighian tubule morphogenesis	28	0.344397	1.03477	0.39661	0.758541	1
GO:0048813	dendrite morphogenesis	105	0.272825	1.03349	0.385135	0.759665	1
GO:0016042	lipid catabolic process	30	0.34635	1.03191	0.385666	0.761902	1
GO:0000242	pericentriolar material	12	0.436519	1.02987	0.423529	0.765065	1
GO:0008078	mesodermal cell migration	13	0.416043	1.02919	0.433526	0.765049	1
GO:0035331	negative regulation of hippo signaling	49	0.31301	1.02895	0.389961	0.763965	1
GO:0008234	cysteine-type peptidase activity	17	0.3829	1.02786	0.398089	0.765075	1
GO:0050965	detection of temperature stimulus involved in sensory perception of pain	10	0.449818	1.02737	0.405028	0.764564	1
GO:0000785	chromatin	152	0.258358	1.02617	0.351145	0.76607	1
GO:0043539	protein serine/threonine kinase activator activity	11	0.439378	1.02486	0.42246	0.767445	1
GO:0010669	epithelial structure maintenance	10	0.444301	1.0244	0.410256	0.766969	1
GO:0007166	cell surface receptor signaling pathway	31	0.328202	1.02345	0.406475	0.767476	1
GO:0007220	Notch receptor processing	15	0.409081	1.02248	0.422713	0.768182	1
GO:0007015	actin filament organization	71	0.291641	1.01859	0.409524	0.776539	1
GO:0035006	melanization defense response	17	0.385782	1.01617	0.421384	0.780871	1
GO:0045880	positive regulation of smoothened signaling pathway	40	0.313858	1.01415	0.408	0.784498	1
GO:0000122	negative regulation of transcription by RNA polymerase II	200	0.246243	1.00968	0.353535	0.794181	1
GO:0007266	Rho protein signal transduction	19	0.365043	1.00816	0.442997	0.796083	1
GO:0007432	salivary gland boundary specification	11	0.420763	1.00716	0.453216	0.796946	1
GO:0007097	nuclear migration	18	0.376826	1.00706	0.446064	0.795468	1
GO:0019894	kinesin binding	12	0.411684	1.00512	0.425076	0.798691	1
GO:0032418	lysosome localization	10	0.434739	1.00455	0.453039	0.798442	1
GO:0035186	syncytial blastoderm mitotic cell cycle	17	0.377071	1.00408	0.461765	0.797904	1
GO:0000987	cis-regulatory region sequence-specific DNA binding	16	0.382912	1.00362	0.455696	0.797508	1
GO:0006310	DNA recombination	19	0.369795	1.00329	0.454839	0.796688	1
GO:0007507	heart development	38	0.315808	1.00292	0.444	0.795855	1
GO:0008306	associative learning	16	0.380328	1.00282	0.429878	0.794388	1
GO:0031902	late endosome membrane	25	0.343483	1.00159	0.427152	0.795611	1
GO:0030723	ovarian fusome organization	16	0.395769	1.00142	0.433333	0.794333	1
GO:0007293	germarium-derived egg chamber formation	25	0.343394	1.00074	0.446602	0.794201	1
GO:0010629	negative regulation of gene expression	63	0.283538	1.00036	0.424893	0.793563	1
GO:0034332	adherens junction organization	10	0.433475	0.999945	0.454054	0.792915	1
GO:0036335	intestinal stem cell homeostasis	29	0.340471	0.999783	0.466216	0.79169	1
GO:0097602	cullin family protein binding	10	0.445339	0.998694	0.482659	0.792757	1
GO:0019933	cAMP-mediated signaling	10	0.421978	0.998253	0.458101	0.792246	1
GO:0045747	positive regulation of Notch signaling pathway	40	0.310834	0.995505	0.446154	0.797235	1
GO:0000307	cyclin-dependent protein kinase holoenzyme complex	10	0.42647	0.994605	0.479487	0.797755	1
GO:0007264	small GTPase-mediated signal transduction	39	0.317427	0.992535	0.472222	0.801325	1
GO:0045815	transcription initiation-coupled chromatin remodeling	13	0.40952	0.991926	0.464481	0.801195	1
GO:0008586	imaginal disc-derived wing vein morphogenesis	45	0.30172	0.989196	0.438931	0.806494	1
GO:0004653	polypeptide N-acetylgalactosaminyltransferase activity	11	0.417965	0.987604	0.471233	0.808894	1
GO:0035025	positive regulation of Rho protein signal transduction	16	0.375845	0.986286	0.478659	0.81056	1
GO:1900074	negative regulation of neuromuscular synaptic transmission	11	0.414528	0.985812	0.471471	0.81008	1
GO:0043524	negative regulation of neuron apoptotic process	21	0.357126	0.983923	0.521311	0.813089	1
GO:0007314	oocyte anterior/posterior axis specification	19	0.358666	0.981989	0.4625	0.816071	1
GO:0007173	epidermal growth factor receptor signaling pathway	25	0.338958	0.981753	0.519435	0.814973	1
GO:0000993	RNA polymerase II complex binding	11	0.415105	0.981377	0.465608	0.814204	1
GO:0007189	adenylate cyclase-activating G protein-coupled receptor signaling pathway	27	0.343453	0.981257	0.455149	0.812805	1
GO:0003777	microtubule motor activity	21	0.351131	0.980478	0.48366	0.813047	1
GO:0036011	imaginal disc-derived leg segmentation	12	0.406557	0.980317	0.463687	0.811761	1
GO:0070373	negative regulation of ERK1 and ERK2 cascade	19	0.372596	0.978998	0.496855	0.813472	1
GO:0035102	PRC1 complex	10	0.414031	0.97825	0.495575	0.813608	1
GO:0016063	rhodopsin biosynthetic process	14	0.393588	0.978036	0.449686	0.812456	1
GO:0050807	regulation of synapse organization	13	0.400002	0.977994	0.482249	0.810914	1
GO:0015012	heparan sulfate proteoglycan biosynthetic process	11	0.417957	0.976469	0.485207	0.813243	1
GO:0004715	non-membrane spanning protein tyrosine kinase activity	12	0.408601	0.975918	0.474114	0.812978	1
GO:0042800	histone H3K4 methyltransferase activity	11	0.411271	0.974734	0.466292	0.814237	1
GO:0031234	extrinsic component of cytoplasmic side of plasma membrane	10	0.417863	0.971876	0.482385	0.819972	1
GO:0006897	endocytosis	73	0.267454	0.97156	0.494253	0.819116	1
GO:0001654	eye development	19	0.353013	0.971217	0.488889	0.81828	1
GO:0006355	regulation of DNA-templated transcription	419	0.225695	0.964506	0.566667	0.833265	1
GO:0042026	protein refolding	27	0.327517	0.963627	0.474916	0.833897	1
GO:0000724	double-strand break repair via homologous recombination	47	0.29433	0.961603	0.537849	0.837344	1
GO:0140662	ATP-dependent protein folding chaperone	28	0.326476	0.961203	0.509434	0.836644	1
GO:1990841	promoter-specific chromatin binding	10	0.413004	0.96114	0.519337	0.835162	1
GO:0043484	regulation of RNA splicing	14	0.37504	0.960257	0.513595	0.835675	1
GO:0007165	signal transduction	172	0.23604	0.955869	0.663551	0.845199	1
GO:0044297	cell body	13	0.387329	0.955148	0.477654	0.845266	1
GO:0034058	endosomal vesicle fusion	12	0.396336	0.954588	0.512748	0.845036	1
GO:0035264	multicellular organism growth	11	0.400638	0.953513	0.533333	0.845943	1
GO:0007612	learning	12	0.403167	0.952689	0.498542	0.846305	1
GO:0016325	oocyte microtubule cytoskeleton organization	15	0.372375	0.95048	0.511111	0.850047	1
GO:0019005	SCF ubiquitin ligase complex	57	0.2795	0.950078	0.53112	0.849294	1
GO:0048814	regulation of dendrite morphogenesis	20	0.348764	0.947317	0.512121	0.854459	1
GO:0006813	potassium ion transport	25	0.337488	0.946964	0.518518	0.853667	1
GO:0005814	centriole	38	0.297345	0.946784	0.520295	0.852493	1
GO:0007520	myoblast fusion	31	0.322669	0.946278	0.532374	0.852089	1
GO:0038187	pattern recognition receptor activity	12	0.394529	0.943716	0.51676	0.857034	1
GO:0008088	axo-dendritic transport	17	0.356815	0.94354	0.511494	0.855869	1
GO:0035289	posterior head segmentation	10	0.415367	0.943213	0.54054	0.855014	1
GO:0007617	mating behavior	11	0.404859	0.941523	0.502976	0.857575	1
GO:0045927	positive regulation of growth	12	0.395124	0.938552	0.504202	0.863215	1
GO:0030838	positive regulation of actin filament polymerization	15	0.363277	0.938402	0.52381	0.861883	1
GO:0004089	carbonate dehydratase activity	11	0.39752	0.937907	0.572238	0.861398	1
GO:0000070	mitotic sister chromatid segregation	27	0.311159	0.936117	0.560554	0.864228	1
GO:0009925	basal plasma membrane	13	0.395938	0.934399	0.553517	0.866787	1
GO:0045433	male courtship behavior, veined wing generated song production	15	0.369645	0.932607	0.512027	0.869798	1
GO:0032456	endocytic recycling	34	0.303512	0.932494	0.559846	0.868433	1
GO:0042803	protein homodimerization activity	103	0.247666	0.932122	0.629412	0.867652	1
GO:0050832	defense response to fungus	28	0.312906	0.931239	0.566978	0.86831	1
GO:0007254	JNK cascade	19	0.342161	0.930877	0.529801	0.867498	1
GO:0015631	tubulin binding	18	0.343994	0.93048	0.56869	0.866792	1
GO:0016925	protein sumoylation	10	0.396261	0.928261	0.52809	0.870361	1
GO:0008104	protein localization	71	0.260841	0.926919	0.604278	0.872027	1
GO:0034314	Arp2/3 complex-mediated actin nucleation	11	0.389935	0.926528	0.544444	0.871397	1
GO:0005797	Golgi medial cisterna	11	0.387628	0.92372	0.534819	0.876661	1
GO:0071711	basement membrane organization	14	0.371066	0.922831	0.553125	0.877186	1
GO:0046330	positive regulation of JNK cascade	35	0.295861	0.922192	0.568182	0.877099	1
GO:0007638	mechanosensory behavior	15	0.362034	0.918338	0.577039	0.884747	1
GO:0007616	long-term memory	73	0.258316	0.917651	0.615819	0.884653	1
GO:0032222	regulation of synaptic transmission, cholinergic	17	0.35845	0.915934	0.552795	0.887216	1
GO:0032508	DNA duplex unwinding	18	0.338619	0.91522	0.555195	0.8873	1
GO:0007379	segment specification	18	0.344991	0.914133	0.58567	0.888283	1
GO:0016180	snRNA processing	11	0.386374	0.912132	0.541176	0.891618	1
GO:0045792	negative regulation of cell size	21	0.329039	0.910409	0.570033	0.894181	1
GO:0000779	condensed chromosome, centromeric region	10	0.386001	0.908844	0.572727	0.896374	1
GO:0008654	phospholipid biosynthetic process	13	0.373955	0.904767	0.548781	0.904751	1
GO:0007389	pattern specification process	11	0.392157	0.90408	0.588406	0.904637	1
GO:0009922	fatty acid elongase activity	10	0.387068	0.902479	0.594595	0.906841	1
GO:0007110	meiosis I cytokinesis	16	0.340084	0.900717	0.6	0.909357	1
GO:0032154	cleavage furrow	34	0.287491	0.900384	0.630189	0.908359	1
GO:0015179	L-amino acid transmembrane transporter activity	26	0.304154	0.896331	0.592982	0.916515	1
GO:0034625	fatty acid elongation, monounsaturated fatty acid	10	0.387068	0.893926	0.55493	0.920642	1
GO:0007416	synapse assembly	30	0.293893	0.893141	0.635088	0.920818	1
GO:0045451	pole plasm oskar mRNA localization	27	0.305006	0.892471	0.615132	0.920831	1
GO:1990834	response to odorant	12	0.36271	0.892377	0.580475	0.919404	1
GO:0008017	microtubule binding	102	0.23367	0.891728	0.736842	0.919209	1
GO:0035050	embryonic heart tube development	20	0.332262	0.889305	0.61039	0.923185	1
GO:0007399	nervous system development	66	0.249344	0.888642	0.730769	0.92306	1
GO:0006623	protein targeting to vacuole	10	0.391537	0.888153	0.582011	0.92237	1
GO:0016197	endosomal transport	31	0.295131	0.887938	0.597865	0.921282	1
GO:0030720	oocyte localization involved in germarium-derived egg chamber formation	14	0.352659	0.887326	0.595745	0.921161	1
GO:0035075	response to ecdysone	29	0.30039	0.885869	0.617857	0.922923	1
GO:0031440	regulation of mRNA 3'-end processing	10	0.388741	0.885802	0.576503	0.921424	1
GO:0016757	glycosyltransferase activity	32	0.287267	0.883642	0.614545	0.924825	1
GO:0034626	fatty acid elongation, polyunsaturated fatty acid	10	0.387068	0.882631	0.61157	0.925479	1
GO:0008188	neuropeptide receptor activity	42	0.278966	0.880649	0.694915	0.928504	1
GO:0003341	cilium movement	17	0.335498	0.880439	0.595679	0.927315	1
GO:0051898	negative regulation of phosphatidylinositol 3-kinase/protein kinase B signal transduction	11	0.359716	0.880157	0.61017	0.926334	1
GO:0030234	enzyme regulator activity	23	0.311222	0.877079	0.612676	0.931788	1
GO:0046856	phosphatidylinositol dephosphorylation	16	0.333278	0.874999	0.632787	0.93502	1
GO:0016973	poly(A)+ mRNA export from nucleus	15	0.333265	0.874868	0.613372	0.933699	1
GO:0001228	DNA-binding transcription activator activity, RNA polymerase II-specific	91	0.245339	0.874579	0.742857	0.932732	1
GO:0006397	mRNA processing	32	0.290216	0.872787	0.680702	0.935111	1
GO:0070374	positive regulation of ERK1 and ERK2 cascade	24	0.304184	0.870026	0.65798	0.939803	1
GO:0019367	fatty acid elongation, saturated fatty acid	10	0.387068	0.869897	0.619718	0.938482	1
GO:0035170	lymph gland crystal cell differentiation	11	0.374732	0.869234	0.626959	0.938327	1
GO:0006898	receptor-mediated endocytosis	15	0.336643	0.869036	0.644444	0.937122	1
GO:0042078	germ-line stem cell division	14	0.34725	0.86779	0.648485	0.938343	1
GO:0016538	cyclin-dependent protein serine/threonine kinase regulator activity	16	0.330983	0.865389	0.649231	0.941999	1
GO:0036464	cytoplasmic ribonucleoprotein granule	12	0.362201	0.863791	0.627628	0.943872	1
GO:0032589	neuron projection membrane	26	0.290386	0.863548	0.665584	0.942734	1
GO:0031124	mRNA 3'-end processing	14	0.336263	0.859381	0.646724	0.950203	1
GO:0048471	perinuclear region of cytoplasm	67	0.24056	0.858813	0.725664	0.949834	1
GO:0009312	oligosaccharide biosynthetic process	12	0.357956	0.856462	0.601173	0.953392	1
GO:0007436	larval salivary gland morphogenesis	11	0.353973	0.855872	0.634409	0.95312	1
GO:0035070	salivary gland histolysis	11	0.361671	0.855101	0.641873	0.953187	1
GO:0030713	follicle cell of egg chamber stalk formation	11	0.36111	0.852749	0.628242	0.956656	1
GO:0035591	signaling adaptor activity	17	0.329311	0.851616	0.651613	0.95753	1
GO:0035556	intracellular signal transduction	114	0.223234	0.849537	0.857143	0.960348	1
GO:0046664	dorsal closure, amnioserosa morphology change	14	0.335911	0.845978	0.639053	0.966212	1
GO:0006893	Golgi to plasma membrane transport	11	0.355532	0.844747	0.663842	0.967082	1
GO:0045035	sensory organ precursor cell division	10	0.36504	0.844077	0.636095	0.966953	1
GO:0030496	midbody	30	0.283935	0.842496	0.648084	0.968823	1
GO:0004722	protein serine/threonine phosphatase activity	33	0.273419	0.8421	0.702206	0.96798	1
GO:0001738	morphogenesis of a polarized epithelium	13	0.346991	0.840924	0.64759	0.968917	1
GO:0009408	response to heat	54	0.254257	0.840312	0.742081	0.968596	1
GO:0036211	protein modification process	26	0.288904	0.839738	0.684211	0.968208	1
GO:0045924	regulation of female receptivity	10	0.356352	0.83904	0.700599	0.968042	1
GO:0045463	R8 cell development	11	0.354242	0.837659	0.666667	0.969296	1
GO:0035149	lumen formation, open tracheal system	33	0.278988	0.837339	0.784615	0.968434	1
GO:0006338	chromatin remodeling	90	0.229497	0.836794	0.882353	0.968004	1
GO:0007608	sensory perception of smell	93	0.226122	0.836493	0.819277	0.967116	1
GO:0007281	germ cell development	47	0.259167	0.835913	0.753086	0.966698	1
GO:0140672	ATAC complex	12	0.341889	0.834631	0.681081	0.96775	1
GO:0030018	Z disc	47	0.250637	0.834344	0.788462	0.966711	1
GO:0003677	DNA binding	412	0.190384	0.832291	1	0.969255	1
GO:0035202	tracheal pit formation in open tracheal system	10	0.358697	0.832055	0.647383	0.968085	1
GO:0030672	synaptic vesicle membrane	19	0.305423	0.830502	0.679245	0.96963	1
GO:0004674	protein serine/threonine kinase activity	142	0.211894	0.83032	0.934426	0.968395	1
GO:0031146	SCF-dependent proteasomal ubiquitin-dependent protein catabolic process	51	0.245472	0.830278	0.743478	0.966876	1
GO:0005685	U1 snRNP	16	0.321003	0.830132	0.692308	0.965618	1
GO:0008103	oocyte microtubule cytoskeleton polarization	18	0.316628	0.829701	0.682081	0.965005	1
GO:0030097	hemopoiesis	11	0.361143	0.825961	0.665722	0.971106	1
GO:0003383	apical constriction	14	0.338656	0.82463	0.701219	0.972148	1
GO:0005096	GTPase activator activity	82	0.227059	0.823307	0.838235	0.973303	1
GO:0030048	actin filament-based movement	10	0.352878	0.821824	0.689076	0.974767	1
GO:0016082	synaptic vesicle priming	16	0.318198	0.820381	0.707101	0.976034	1
GO:0032991	protein-containing complex	72	0.230441	0.819204	0.847826	0.976843	1
GO:0001578	microtubule bundle formation	12	0.333837	0.817931	0.708709	0.977863	1
GO:0005874	microtubule	52	0.238486	0.817596	0.808765	0.976931	1
GO:0008343	adult feeding behavior	13	0.326173	0.814827	0.679758	0.981	1
GO:0060361	flight	10	0.352787	0.814505	0.69496	0.980084	1
GO:0010628	positive regulation of gene expression	73	0.228772	0.814124	0.821596	0.979246	1
GO:0007472	wing disc morphogenesis	26	0.277408	0.812741	0.748227	0.980404	1
GO:0031072	heat shock protein binding	20	0.304835	0.811239	0.724242	0.981662	1
GO:1900073	regulation of neuromuscular synaptic transmission	12	0.338071	0.810228	0.702778	0.982145	1
GO:0045824	negative regulation of innate immune response	21	0.288003	0.810009	0.722628	0.980974	1
GO:0007390	germ-band shortening	19	0.299604	0.809037	0.714286	0.98125	1
GO:0061631	ubiquitin conjugating enzyme activity	23	0.291162	0.808944	0.745033	0.979879	1
GO:0044877	protein-containing complex binding	22	0.284318	0.808745	0.736301	0.978702	1
GO:0006491	N-glycan processing	14	0.323984	0.807124	0.712121	0.980132	1
GO:0000977	RNA polymerase II transcription regulatory region sequence-specific DNA binding	140	0.207214	0.80578	0.930769	0.98112	1
GO:0007032	endosome organization	22	0.282987	0.805772	0.765432	0.979587	1
GO:0070062	extracellular exosome	11	0.33157	0.804928	0.690265	0.97953	1
GO:0060090	molecular adaptor activity	32	0.267023	0.803089	0.768966	0.981275	1
GO:0015031	protein transport	29	0.272696	0.800028	0.772575	0.98521	1
GO:0045187	regulation of circadian sleep/wake cycle, sleep	16	0.311645	0.799347	0.723473	0.984965	1
GO:0004568	chitinase activity	10	0.351443	0.798248	0.674419	0.985434	1
GO:0007269	neurotransmitter secretion	51	0.236104	0.797175	0.813492	0.985899	1
GO:0035002	liquid clearance, open tracheal system	25	0.276412	0.795546	0.75	0.987317	1
GO:0019003	GDP binding	11	0.345473	0.794652	0.731183	0.987413	1
GO:0042734	presynaptic membrane	31	0.263582	0.792799	0.795053	0.989281	1
GO:0016239	positive regulation of macroautophagy	27	0.273525	0.791242	0.789137	0.990514	1
GO:0046982	protein heterodimerization activity	103	0.206305	0.790278	0.879195	0.990738	1
GO:0045505	dynein intermediate chain binding	21	0.287151	0.789341	0.767584	0.990877	1
GO:0007430	terminal branching, open tracheal system	27	0.266176	0.787919	0.766323	0.991837	1
GO:0098595	perivitelline space	16	0.304121	0.786855	0.739414	0.992152	1
GO:0046928	regulation of neurotransmitter secretion	17	0.305108	0.786492	0.752351	0.991303	1
GO:0021782	glial cell development	17	0.294611	0.785909	0.764706	0.990882	1
GO:0017022	myosin binding	33	0.25792	0.785133	0.788927	0.990756	1
GO:0007112	male meiosis cytokinesis	30	0.260375	0.785118	0.796992	0.989264	1
GO:0000381	regulation of alternative mRNA splicing, via spliceosome	85	0.209651	0.783715	0.901734	0.990277	1
GO:0048542	lymph gland development	25	0.275722	0.783526	0.787097	0.989075	1
GO:0006906	vesicle fusion	19	0.282313	0.781563	0.761146	0.990886	1
GO:0007498	mesoderm development	54	0.230361	0.780369	0.844828	0.991431	1
GO:0006821	chloride transport	17	0.291908	0.780258	0.747692	0.990109	1
GO:1990573	potassium ion import across plasma membrane	13	0.2992	0.774793	0.721127	0.997577	1
GO:0007062	sister chromatid cohesion	10	0.33974	0.773834	0.735211	0.997587	1
GO:0005507	copper ion binding	23	0.280896	0.773686	0.796875	0.996317	1
GO:0000781	chromosome, telomeric region	11	0.321673	0.773667	0.73065	0.994862	1
GO:0007288	sperm axoneme assembly	20	0.27514	0.773094	0.792453	0.994415	1
GO:0106222	lncRNA binding	11	0.323476	0.772795	0.746439	0.993394	1
GO:0000138	Golgi trans cisterna	10	0.336405	0.772672	0.740437	0.992091	1
GO:0006612	protein targeting to membrane	15	0.298209	0.771738	0.777778	0.992083	1
GO:0010008	endosome membrane	17	0.305127	0.771394	0.752239	0.991191	1
GO:0016199	axon midline choice point recognition	25	0.265503	0.771336	0.790625	0.98983	1
GO:0031011	Ino80 complex	13	0.317335	0.768572	0.770393	0.992826	1
GO:0070822	Sin3-type complex	12	0.318837	0.768059	0.787975	0.992192	1
GO:0070936	protein K48-linked ubiquitination	10	0.33366	0.763334	0.756098	0.998722	1
GO:0046983	protein dimerization activity	61	0.218325	0.762406	0.91453	0.998734	1
GO:0060179	male mating behavior	11	0.32185	0.760908	0.756374	0.999734	1
GO:0008344	adult locomotory behavior	52	0.229772	0.757352	0.899563	1	1
GO:0071598	neuronal ribonucleoprotein granule	12	0.314989	0.75688	0.767045	1	1
GO:0007018	microtubule-based movement	45	0.237495	0.75638	0.824903	1	1
GO:0015171	amino acid transmembrane transporter activity	25	0.262825	0.755036	0.822368	1	1
GO:1904262	negative regulation of TORC1 signaling	17	0.281764	0.754105	0.796117	1	1
GO:0038023	signaling receptor activity	32	0.245856	0.753577	0.867857	1	1
GO:0007406	negative regulation of neuroblast proliferation	19	0.268754	0.751403	0.839041	1	1
GO:0032968	positive regulation of transcription elongation by RNA polymerase II	15	0.291733	0.750687	0.770227	1	1
GO:0038024	cargo receptor activity	17	0.274999	0.746955	0.831715	1	1
GO:0045495	pole plasm	13	0.298596	0.746852	0.831804	1	1
GO:0007080	mitotic metaphase chromosome alignment	11	0.309326	0.746418	0.731302	1	1
GO:0043015	gamma-tubulin binding	10	0.3166	0.744785	0.763085	1	1
GO:0048489	synaptic vesicle transport	17	0.279712	0.743865	0.785714	1	1
GO:0000902	cell morphogenesis	28	0.25755	0.739709	0.873754	1	1
GO:0070847	core mediator complex	12	0.307602	0.739125	0.813814	1	1
GO:0007420	brain development	48	0.224909	0.735697	0.925439	1	1
GO:0040011	locomotion	35	0.240184	0.733538	0.872414	1	1
GO:0019900	kinase binding	19	0.278289	0.732172	0.826667	1	1
GO:0007465	R7 cell fate commitment	22	0.25821	0.730812	0.844885	1	1
GO:0030727	germarium-derived female germ-line cyst formation	10	0.314263	0.730369	0.761773	1	1
GO:0046854	phosphatidylinositol phosphate biosynthetic process	24	0.256236	0.729618	0.878688	1	1
GO:0008094	ATP-dependent activity, acting on DNA	15	0.284134	0.726864	0.840361	1	1
GO:0055059	asymmetric neuroblast division	28	0.242136	0.726749	0.872054	1	1
GO:0000266	mitochondrial fission	10	0.315345	0.726703	0.803324	1	1
GO:0005667	transcription regulator complex	82	0.196083	0.72667	0.988701	1	1
GO:0008345	larval locomotory behavior	34	0.238668	0.726417	0.875	1	1
GO:1905515	non-motile cilium assembly	30	0.240433	0.726245	0.877133	1	1
GO:0005085	guanyl-nucleotide exchange factor activity	83	0.202727	0.726181	0.934783	1	1
GO:0005871	kinesin complex	20	0.26931	0.725859	0.86014	1	1
GO:0046959	habituation	11	0.309436	0.724971	0.802432	1	1
GO:0003700	DNA-binding transcription factor activity	231	0.172689	0.724927	1	1	1
GO:0003729	mRNA binding	198	0.175272	0.723654	1	1	1
GO:0005828	kinetochore microtubule	11	0.302394	0.718796	0.802139	1	1
GO:0040008	regulation of growth	20	0.257074	0.718782	0.86707	1	1
GO:0007309	oocyte axis specification	10	0.311336	0.717962	0.809117	1	1
GO:0002052	positive regulation of neuroblast proliferation	25	0.251586	0.716238	0.861111	1	1
GO:0072659	protein localization to plasma membrane	29	0.238125	0.716236	0.91579	1	1
GO:0005788	endoplasmic reticulum lumen	10	0.309826	0.715222	0.82973	1	1
GO:0001666	response to hypoxia	30	0.238711	0.715074	0.879245	1	1
GO:0007188	adenylate cyclase-modulating G protein-coupled receptor signaling pathway	14	0.291933	0.713473	0.857143	1	1
GO:0007591	molting cycle, chitin-based cuticle	13	0.29161	0.713394	0.818182	1	1
GO:0009593	detection of chemical stimulus	11	0.293678	0.712997	0.826087	1	1
GO:0042995	cell projection	13	0.28826	0.711932	0.815562	1	1
GO:0000151	ubiquitin ligase complex	26	0.248634	0.710668	0.894928	1	1
GO:0007009	plasma membrane organization	13	0.287411	0.708356	0.845481	1	1
GO:0007629	flight behavior	17	0.273072	0.707804	0.861386	1	1
GO:0005815	microtubule organizing center	29	0.234181	0.706785	0.877133	1	1
GO:0031965	nuclear membrane	29	0.234517	0.704752	0.922261	1	1
GO:0031032	actomyosin structure organization	14	0.280973	0.703121	0.82235	1	1
GO:0090328	regulation of olfactory learning	11	0.29983	0.701677	0.823708	1	1
GO:0010212	response to ionizing radiation	10	0.299544	0.69838	0.869452	1	1
GO:0007200	phospholipase C-activating G protein-coupled receptor signaling pathway	13	0.278738	0.697608	0.813814	1	1
GO:0000278	mitotic cell cycle	121	0.182124	0.695305	0.99187	1	1
GO:0061077	chaperone-mediated protein folding	19	0.258251	0.694441	0.878419	1	1
GO:0007286	spermatid development	18	0.256711	0.694366	0.888545	1	1
GO:0016081	synaptic vesicle docking	20	0.255615	0.693688	0.885449	1	1
GO:0035010	encapsulation of foreign target	13	0.279628	0.693633	0.832317	1	1
GO:0004386	helicase activity	25	0.238938	0.691807	0.891975	1	1
GO:1902692	regulation of neuroblast proliferation	13	0.27835	0.691429	0.860927	1	1
GO:0051260	protein homooligomerization	12	0.287903	0.690619	0.867232	1	1
GO:0009612	response to mechanical stimulus	13	0.283559	0.689446	0.832353	1	1
GO:0009047	dosage compensation by hyperactivation of X chromosome	15	0.27474	0.683531	0.842262	1	1
GO:0032266	phosphatidylinositol-3-phosphate binding	16	0.261394	0.682736	0.89701	1	1
GO:0140311	protein sequestering activity	10	0.302459	0.682213	0.841499	1	1
GO:0008585	female gonad development	11	0.284001	0.676746	0.845529	1	1
GO:0000930	gamma-tubulin complex	10	0.298738	0.676215	0.835655	1	1
GO:0003727	single-stranded RNA binding	16	0.259633	0.67618	0.862385	1	1
GO:0003678	DNA helicase activity	21	0.244089	0.673893	0.896226	1	1
GO:0007274	neuromuscular synaptic transmission	56	0.200338	0.671992	0.9801	1	1
GO:0051085	chaperone cofactor-dependent protein refolding	24	0.237165	0.669625	0.909699	1	1
GO:0007614	short-term memory	29	0.2201	0.669571	0.937729	1	1
GO:0042393	histone binding	54	0.199879	0.669443	0.978992	1	1
GO:0002168	instar larval development	20	0.248824	0.666094	0.889937	1	1
GO:0007628	adult walking behavior	15	0.255178	0.665918	0.885057	1	1
GO:0071212	subsynaptic reticulum	13	0.277747	0.663278	0.866667	1	1
GO:0060025	regulation of synaptic activity	13	0.272297	0.661025	0.918919	1	1
GO:0044666	MLL3/4 complex	11	0.284297	0.657911	0.889222	1	1
GO:0045292	mRNA cis splicing, via spliceosome	13	0.265348	0.656663	0.866071	1	1
GO:0061629	RNA polymerase II-specific DNA-binding transcription factor binding	21	0.235364	0.656178	0.922559	1	1
GO:0000077	DNA damage checkpoint signaling	15	0.259847	0.653326	0.896341	1	1
GO:0000184	nuclear-transcribed mRNA catabolic process, nonsense-mediated decay	17	0.252575	0.653155	0.913295	1	1
GO:0005216	monoatomic ion channel activity	21	0.234433	0.65246	0.927869	1	1
GO:0007020	microtubule nucleation	13	0.263469	0.648228	0.889213	1	1
GO:0008354	germ cell migration	37	0.207013	0.644307	0.969697	1	1
GO:0045180	basal cortex	13	0.258885	0.636895	0.906706	1	1
GO:0055001	muscle cell development	13	0.255577	0.635196	0.915625	1	1
GO:0042147	retrograde transport, endosome to Golgi	34	0.206415	0.631423	0.960265	1	1
GO:0016055	Wnt signaling pathway	19	0.238571	0.63079	0.920635	1	1
GO:0000281	mitotic cytokinesis	41	0.19947	0.628874	0.977273	1	1
GO:0030497	fatty acid elongation	13	0.247295	0.627897	0.902017	1	1
GO:0061608	nuclear import signal receptor activity	12	0.257659	0.626903	0.916185	1	1
GO:0072657	protein localization to membrane	10	0.275566	0.626591	0.918182	1	1
GO:0046843	dorsal appendage formation	50	0.186391	0.626202	0.996078	1	1
GO:0045732	positive regulation of protein catabolic process	19	0.232092	0.622233	0.929487	1	1
GO:0015030	Cajal body	16	0.242558	0.621274	0.915942	1	1
GO:0000209	protein polyubiquitination	70	0.177623	0.615658	0.98995	1	1
GO:0005801	cis-Golgi network	14	0.235568	0.611151	0.918675	1	1
GO:0016592	mediator complex	32	0.206752	0.611052	0.957143	1	1
GO:0030148	sphingolipid biosynthetic process	17	0.227102	0.609982	0.942424	1	1
GO:0090303	positive regulation of wound healing	14	0.243157	0.606449	0.916168	1	1
GO:0006891	intra-Golgi vesicle-mediated transport	27	0.206721	0.604735	0.973597	1	1
GO:0045498	sex comb development	10	0.265839	0.600044	0.915205	1	1
GO:0070971	endoplasmic reticulum exit site	14	0.2387	0.599584	0.955479	1	1
GO:0048010	vascular endothelial growth factor receptor signaling pathway	33	0.198108	0.598996	0.973585	1	1
GO:0048477	oogenesis	159	0.152346	0.59858	1	1	1
GO:0045879	negative regulation of smoothened signaling pathway	51	0.177504	0.596103	0.986364	1	1
GO:0035064	methylated histone binding	26	0.200411	0.594056	0.966443	1	1
GO:0035234	ectopic germ cell programmed cell death	12	0.24366	0.593614	0.945869	1	1
GO:0030136	clathrin-coated vesicle	15	0.233687	0.586284	0.961003	1	1
GO:0009306	protein secretion	32	0.188901	0.585228	0.988889	1	1
GO:0030307	positive regulation of cell growth	28	0.199249	0.583393	0.977359	1	1
GO:0016604	nuclear body	19	0.211566	0.574127	0.943894	1	1
GO:0006405	RNA export from nucleus	12	0.237629	0.569111	0.95679	1	1
GO:0004672	protein kinase activity	139	0.140794	0.56477	1	1	1
GO:1902669	positive regulation of axon guidance	13	0.23224	0.563453	0.937669	1	1
GO:0032039	integrator complex	15	0.224724	0.563383	0.945455	1	1
GO:0035206	regulation of hemocyte proliferation	26	0.189667	0.563054	0.973941	1	1
GO:0050775	positive regulation of dendrite morphogenesis	11	0.238636	0.56112	0.942935	1	1
GO:0005643	nuclear pore	31	0.188419	0.558415	0.98419	1	1
GO:0005793	endoplasmic reticulum-Golgi intermediate compartment	18	0.208087	0.558211	0.98125	1	1
GO:0034472	snRNA 3'-end processing	14	0.21901	0.556094	0.950156	1	1
GO:0070286	axonemal dynein complex assembly	13	0.224254	0.548646	0.96131	1	1
GO:0006607	NLS-bearing protein import into nucleus	13	0.225255	0.54728	0.941003	1	1
GO:0006914	autophagy	33	0.171018	0.545978	0.977186	1	1
GO:0006406	mRNA export from nucleus	25	0.191991	0.545593	0.982014	1	1
GO:1903804	glycine import across plasma membrane	10	0.235675	0.543864	0.929775	1	1
GO:0006506	GPI anchor biosynthetic process	26	0.186743	0.543834	0.99278	1	1
GO:0007349	cellularization	38	0.168205	0.529328	0.995935	1	1
GO:0031201	SNARE complex	30	0.175925	0.528847	0.987013	1	1
GO:0000165	MAPK cascade	12	0.224728	0.528451	0.943114	1	1
GO:0035082	axoneme assembly	18	0.197468	0.527838	0.990826	1	1
GO:0017056	structural constituent of nuclear pore	20	0.188233	0.518921	0.977564	1	1
GO:0006396	RNA processing	40	0.166054	0.514328	0.99177	1	1
GO:0005869	dynactin complex	10	0.228569	0.513934	0.969072	1	1
GO:0000137	Golgi cis cisterna	11	0.221815	0.511262	0.97479	1	1
GO:1990904	ribonucleoprotein complex	50	0.150157	0.510235	1	1	1
GO:0007030	Golgi organization	64	0.143397	0.508709	1	1	1
GO:0004016	adenylate cyclase activity	10	0.223495	0.50164	0.977143	1	1
GO:0042127	regulation of cell population proliferation	26	0.176838	0.496492	0.996805	1	1
GO:0051299	centrosome separation	12	0.209706	0.49443	0.982405	1	1
GO:0051276	chromosome organization	31	0.16484	0.494406	0.996429	1	1
GO:0005765	lysosomal membrane	25	0.168275	0.493643	0.981818	1	1
GO:0010494	cytoplasmic stress granule	17	0.191094	0.493521	0.984615	1	1
GO:0016579	protein deubiquitination	25	0.173747	0.489519	0.996711	1	1
GO:0032956	regulation of actin cytoskeleton organization	25	0.163664	0.487902	0.993243	1	1
GO:0051726	regulation of cell cycle	42	0.14769	0.47249	1	1	1
GO:0006611	protein export from nucleus	12	0.190783	0.467754	0.991098	1	1
GO:0003725	double-stranded RNA binding	18	0.171461	0.466313	0.996951	1	1
GO:0008168	methyltransferase activity	24	0.164409	0.462864	0.996667	1	1
GO:0043495	protein-membrane adaptor activity	13	0.188473	0.46268	0.988439	1	1
GO:0080008	Cul4-RING E3 ubiquitin ligase complex	13	0.188742	0.461241	0.993902	1	1
GO:0000915	actomyosin contractile ring assembly	11	0.192118	0.459669	0.986111	1	1
GO:1904801	positive regulation of neuron remodeling	14	0.18679	0.456866	0.984177	1	1
GO:0046873	metal ion transmembrane transporter activity	10	0.200412	0.455136	0.988858	1	1
GO:0007111	meiosis II cytokinesis	12	0.192195	0.453716	0.985915	1	1
GO:0007064	mitotic sister chromatid cohesion	12	0.185414	0.446665	0.986339	1	1
GO:0015630	microtubule cytoskeleton	23	0.15684	0.446278	0.992857	1	1
GO:0048193	Golgi vesicle transport	34	0.143011	0.442215	1	1	1
GO:0042054	histone methyltransferase activity	15	0.173368	0.439761	1	1	1
GO:0008569	minus-end-directed microtubule motor activity	12	0.177112	0.430209	0.99705	1	1
GO:0004843	cysteine-type deubiquitinase activity	35	0.136979	0.428428	1	1	1
GO:0006351	DNA-templated transcription	38	0.134229	0.426889	1	1	1
GO:0004842	ubiquitin-protein transferase activity	80	0.115606	0.410243	1	1	1
GO:0003684	damaged DNA binding	21	0.143615	0.394403	1	1	1
GO:0000123	histone acetyltransferase complex	17	0.149955	0.389124	1	0.999171	1
