# Supplementary material for: More than meets the eye: mutation of the white gene in Drosophila has broad phenotypic and transcriptomic effects
Source: Genetics. 2025 May 17;230(3):iyaf097. doi: 10.1093/genetics/iyaf097 (PMC12239204; doi:10.1093/genetics/iyaf097)
Supplement: iyaf097_Supplementary_Data [file iyaf097_supplementary_data.zip › Table_S4_GENETICS-2025-308138.xlsx]

## Sheet: Table_4_GSEA_Report_RedFemales
Table_S4_GSEA_Report_RedFemales
GO ID	NAME	SIZE	ES	NES	NOM p-val	FDR q-val	FWER p-val
GO:0022626	cytosolic ribosome	78	-0.931272	-3.37077	0	0	0
GO:0002181	cytoplasmic translation	93	-0.895156	-3.28727	0	0	0
GO:0005840	ribosome	117	-0.799854	-3.02153	0	0	0
GO:0022625	cytosolic large ribosomal subunit	50	-0.907758	-3.01817	0	0	0
GO:0003735	structural constituent of ribosome	169	-0.740576	-2.95302	0	0	0
GO:0006412	translation	145	-0.747058	-2.90675	0	0	0
GO:0022627	cytosolic small ribosomal subunit	36	-0.918512	-2.85031	0	0	0
GO:0005730	nucleolus	203	-0.634981	-2.57939	0	0	0
GO:0032040	small-subunit processome	44	-0.746033	-2.4067	0	0	0
GO:0006364	rRNA processing	56	-0.700983	-2.38038	0	0	0
GO:0042254	ribosome biogenesis	30	-0.77924	-2.35252	0	0	0
GO:0000228	nuclear chromosome	29	-0.766231	-2.2768	0	0	0
GO:0042274	ribosomal small subunit biogenesis	21	-0.774794	-2.1762	0	5.82E-05	0.001
GO:0005759	mitochondrial matrix	140	-0.542785	-2.13404	0	0.000223658	0.004
GO:0042273	ribosomal large subunit biogenesis	19	-0.792237	-2.13031	0	0.000208748	0.004
GO:0005852	eukaryotic translation initiation factor 3 complex	13	-0.848172	-2.10506	0	0.000343072	0.007
GO:0015935	small ribosomal subunit	14	-0.837279	-2.07966	0	0.000413484	0.009
GO:0003824	catalytic activity	43	-0.632575	-2.04473	0	0.000949862	0.022
GO:0032543	mitochondrial translation	89	-0.556411	-2.03905	0	0.000940322	0.023
GO:0006413	translational initiation	39	-0.636283	-2.00637	0	0.00186017	0.046
GO:0003743	translation initiation factor activity	42	-0.626907	-1.9967	0	0.00224862	0.058
GO:0000462	maturation of SSU-rRNA from tricistronic rRNA transcript (SSU-rRNA, 5.8S rRNA, LSU-rRNA)	20	-0.741066	-1.99519	0	0.0022503	0.06
GO:0006635	fatty acid beta-oxidation	27	-0.680689	-1.97314	0	0.00354386	0.094
GO:0030687	preribosome, large subunit precursor	15	-0.762631	-1.96376	0	0.00401882	0.113
GO:0003723	RNA binding	417	-0.446191	-1.95842	0	0.00438602	0.129
GO:0000028	ribosomal small subunit assembly	13	-0.794232	-1.94971	0	0.00493852	0.15
GO:0009620	response to fungus	14	-0.77105	-1.93859	0	0.00581748	0.182
GO:0005762	mitochondrial large ribosomal subunit	50	-0.58556	-1.93298	0	0.00610667	0.197
GO:0042593	glucose homeostasis	39	-0.614251	-1.92311	0	0.00702112	0.227
GO:0030490	maturation of SSU-rRNA	14	-0.755135	-1.90567	0	0.00898089	0.292
GO:0006631	fatty acid metabolic process	17	-0.715681	-1.88827	0.00357782	0.0116927	0.369
GO:0000463	maturation of LSU-rRNA from tricistronic rRNA transcript (SSU-rRNA, 5.8S rRNA, LSU-rRNA)	16	-0.724938	-1.87427	0.00343053	0.0143869	0.434
GO:0019843	rRNA binding	24	-0.654143	-1.8652	0	0.016014	0.479
GO:0031369	translation initiation factor binding	12	-0.785854	-1.86132	0	0.0165973	0.495
GO:0030515	snoRNA binding	12	-0.783628	-1.86092	0.00177305	0.0162559	0.497
GO:0005777	peroxisome	77	-0.518068	-1.85955	0	0.0161047	0.505
GO:0006414	translational elongation	15	-0.733045	-1.85626	0.00176679	0.0165253	0.526
GO:0071949	FAD binding	25	-0.639972	-1.84358	0	0.0191622	0.599
GO:0004867	serine-type endopeptidase inhibitor activity	46	-0.555707	-1.82791	0	0.0235765	0.682
GO:0043022	ribosome binding	26	-0.627714	-1.82789	0.00343643	0.0229871	0.682
GO:0000049	tRNA binding	34	-0.594526	-1.81917	0	0.0251983	0.722
GO:0003746	translation elongation factor activity	15	-0.711537	-1.81342	0.00521739	0.0267221	0.75
GO:0042332	gravitaxis	21	-0.650047	-1.80328	0	0.0300699	0.798
GO:0045187	regulation of circadian sleep/wake cycle, sleep	17	-0.698332	-1.80119	0.00172712	0.0303566	0.808
GO:0000470	maturation of LSU-rRNA	10	-0.769811	-1.78775	0	0.0350922	0.868
GO:0006120	mitochondrial electron transport, NADH to ubiquinone	43	-0.552742	-1.77251	0	0.0412349	0.909
GO:0016746	acyltransferase activity	16	-0.69253	-1.76846	0.00184162	0.042407	0.918
GO:0045271	respiratory chain complex I	42	-0.550137	-1.76622	0.00342466	0.0427649	0.922
GO:0006396	RNA processing	40	-0.547214	-1.7647	0.00331675	0.0425101	0.926
GO:0006094	gluconeogenesis	19	-0.657546	-1.75877	0.00173611	0.0447924	0.939
GO:0006633	fatty acid biosynthetic process	11	-0.739958	-1.72817	0.00366972	0.0639016	0.988
GO:0000178	exosome (RNase complex)	10	-0.738005	-1.71702	0.00549451	0.0706242	0.997
GO:0000118	histone deacetylase complex	10	-0.75329	-1.70879	0	0.0761939	0.997
GO:0006952	defense response	25	-0.584681	-1.70865	0.0106572	0.0749563	0.997
GO:0031386	protein tag activity	12	-0.697837	-1.69419	0.00358423	0.085158	0.998
GO:0008080	N-acetyltransferase activity	10	-0.742361	-1.68886	0.00729927	0.0889249	0.998
GO:0000176	nuclear exosome (RNase complex)	10	-0.72178	-1.67631	0.0214669	0.0994869	0.998
GO:0032869	cellular response to insulin stimulus	14	-0.677257	-1.67038	0.0138648	0.103994	0.998
GO:0005736	RNA polymerase I complex	13	-0.680842	-1.66345	0.0125	0.109543	0.999
GO:0008286	insulin receptor signaling pathway	32	-0.546129	-1.6601	0.00512821	0.111284	0.999
GO:0051607	defense response to virus	45	-0.51218	-1.65269	0.00814332	0.117613	0.999
GO:0010507	negative regulation of autophagy	18	-0.609015	-1.64179	0.0188356	0.128086	1
GO:0006959	humoral immune response	13	-0.645773	-1.63932	0.0226481	0.128821	1
GO:0051287	NAD binding	22	-0.578894	-1.63011	0.0144928	0.138947	1
GO:0017101	aminoacyl-tRNA synthetase multienzyme complex	11	-0.699844	-1.62926	0.0231729	0.137972	1
GO:0005975	carbohydrate metabolic process	91	-0.43874	-1.62865	0.00318471	0.136682	1
GO:0016787	hydrolase activity	50	-0.494394	-1.6255	0.0113086	0.138272	1
GO:0070328	triglyceride homeostasis	29	-0.540679	-1.62177	0.0117057	0.141041	1
GO:0071011	precatalytic spliceosome	136	-0.412734	-1.6214	0.00145773	0.139572	1
GO:0030532	small nuclear ribonucleoprotein complex	25	-0.562898	-1.62039	0.0071048	0.138971	1
GO:0006096	glycolytic process	16	-0.624354	-1.61972	0.0160142	0.13791	1
GO:0005681	spliceosomal complex	51	-0.490196	-1.61833	0.00814332	0.137886	1
GO:0042626	ATPase-coupled transmembrane transporter activity	43	-0.495792	-1.61351	0.00996678	0.141885	1
GO:0006360	transcription by RNA polymerase I	15	-0.632921	-1.61305	0.0273038	0.140522	1
GO:0009617	response to bacterium	34	-0.533575	-1.61206	0.0170068	0.139981	1
GO:0005506	iron ion binding	121	-0.419787	-1.61097	0	0.139291	1
GO:0034599	cellular response to oxidative stress	19	-0.595908	-1.6025	0.016835	0.148082	1
GO:0008173	RNA methyltransferase activity	11	-0.675089	-1.60027	0.0198915	0.14922	1
GO:0006869	lipid transport	16	-0.623349	-1.59758	0.0277296	0.151017	1
GO:0004497	monooxygenase activity	83	-0.441787	-1.59712	0.00966184	0.14975	1
GO:0005743	mitochondrial inner membrane	207	-0.391253	-1.59507	0	0.150544	1
GO:0005763	mitochondrial small ribosomal subunit	32	-0.526078	-1.5949	0.00677966	0.148973	1
GO:0006400	tRNA modification	12	-0.665909	-1.59153	0.0254237	0.15095	1
GO:0016705	oxidoreductase activity, acting on paired donors, with incorporation or reduction of molecular oxygen	83	-0.437436	-1.59119	0.003125	0.149572	1
GO:0007031	peroxisome organization	17	-0.608447	-1.59041	0.0216216	0.148707	1
GO:0019731	antibacterial humoral response	22	-0.569	-1.58248	0.0134228	0.157167	1
GO:0005179	hormone activity	17	-0.59949	-1.57878	0.0248668	0.160102	1
GO:0106435	carboxylesterase activity	22	-0.55389	-1.57869	0.0356537	0.15838	1
GO:0045450	bicoid mRNA localization	13	-0.648186	-1.56537	0.0278261	0.174798	1
GO:0020037	heme binding	117	-0.40541	-1.55448	0.0046083	0.188592	1
GO:0003676	nucleic acid binding	168	-0.391424	-1.55215	0.00298063	0.190327	1
GO:0003724	RNA helicase activity	49	-0.468428	-1.53857	0.0131796	0.210177	1
GO:0003899	DNA-directed 5'-3' RNA polymerase activity	17	-0.588381	-1.53746	0.0366057	0.209545	1
GO:0005838	proteasome regulatory particle	19	-0.559738	-1.53549	0.0391459	0.210524	1
GO:0048072	compound eye pigmentation	13	-0.626307	-1.53385	0.0304114	0.210821	1
GO:0046540	U4/U6 x U5 tri-snRNP complex	20	-0.549624	-1.53263	0.0457746	0.210671	1
GO:0000407	phagophore assembly site	14	-0.621186	-1.52951	0.0496323	0.213546	1
GO:0016236	macroautophagy	33	-0.501287	-1.5249	0.0225694	0.219035	1
GO:0001054	RNA polymerase I activity	10	-0.668119	-1.52333	0.03125	0.219343	1
GO:0008233	peptidase activity	117	-0.398981	-1.52325	0.0030722	0.217265	1
GO:0008250	oligosaccharyltransferase complex	11	-0.651684	-1.52042	0.0546737	0.219777	1
GO:0098586	cellular response to virus	12	-0.619764	-1.51933	0.05	0.219334	1
GO:0046872	metal ion binding	99	-0.412141	-1.51931	0.0046729	0.217219	1
GO:0140359	ABC-type transporter activity	47	-0.462387	-1.51729	0.0325901	0.218266	1
GO:0061723	glycophagy	13	-0.629233	-1.51679	0.039356	0.217039	1
GO:0004521	RNA endonuclease activity	30	-0.500494	-1.51571	0.0275387	0.217033	1
GO:0061621	canonical glycolysis	14	-0.59657	-1.51493	0.0573913	0.216345	1
GO:0009058	biosynthetic process	20	-0.552797	-1.51392	0.0511073	0.216081	1
GO:0030488	tRNA methylation	20	-0.556011	-1.51348	0.0414414	0.214797	1
GO:0007613	memory	22	-0.541853	-1.51065	0.0353535	0.217389	1
GO:0008137	NADH dehydrogenase (ubiquinone) activity	14	-0.60799	-1.50842	0.0473773	0.219046	1
GO:0005158	insulin receptor binding	13	-0.609025	-1.50651	0.0549645	0.220323	1
GO:0160032	Toll receptor ligand protein activation cascade	16	-0.592034	-1.50568	0.0382609	0.219841	1
GO:0004467	long-chain fatty acid-CoA ligase activity	14	-0.598381	-1.50303	0.0582011	0.222159	1
GO:0001558	regulation of cell growth	11	-0.637429	-1.49925	0.0461538	0.226653	1
GO:0042797	tRNA transcription by RNA polymerase III	12	-0.615477	-1.49259	0.0652557	0.235443	1
GO:0008033	tRNA processing	29	-0.502123	-1.48586	0.0374787	0.244929	1
GO:0019915	lipid storage	13	-0.602532	-1.48562	0.0415162	0.243358	1
GO:0033500	carbohydrate homeostasis	13	-0.603724	-1.48302	0.0640569	0.24597	1
GO:0005666	RNA polymerase III complex	16	-0.577631	-1.48291	0.0327273	0.244043	1
GO:0000423	mitophagy	24	-0.528754	-1.47834	0.0402685	0.249973	1
GO:0009744	response to sucrose	14	-0.590542	-1.47609	0.0719298	0.251644	1
GO:0001510	RNA methylation	11	-0.618669	-1.47071	0.0658579	0.259001	1
GO:0000398	mRNA splicing, via spliceosome	188	-0.365662	-1.46643	0.00443131	0.264779	1
GO:0016616	oxidoreductase activity, acting on the CH-OH group of donors, NAD or NADP as acceptor	29	-0.496034	-1.46395	0.0472973	0.267349	1
GO:0034727	piecemeal microautophagy of the nucleus	11	-0.628816	-1.4591	0.0569395	0.274102	1
GO:0001676	long-chain fatty acid metabolic process	16	-0.565004	-1.45669	0.0770578	0.27658	1
GO:0032934	sterol binding	10	-0.640421	-1.45346	0.060219	0.28084	1
GO:0043024	ribosomal small subunit binding	10	-0.626398	-1.45337	0.0729537	0.278832	1
GO:0000974	Prp19 complex	12	-0.597854	-1.45249	0.0659341	0.278327	1
GO:0004181	metallocarboxypeptidase activity	11	-0.611413	-1.45221	0.0628466	0.276741	1
GO:0005682	U5 snRNP	14	-0.579859	-1.45201	0.0694915	0.27503	1
GO:0032007	negative regulation of TOR signaling	11	-0.59408	-1.44109	0.0754386	0.2937	1
GO:0008293	torso signaling pathway	21	-0.526165	-1.43874	0.0635451	0.296034	1
GO:0045494	photoreceptor cell maintenance	16	-0.555511	-1.43783	0.0782918	0.29556	1
GO:0010883	regulation of lipid storage	22	-0.511343	-1.43314	0.0644068	0.302582	1
GO:0071013	catalytic step 2 spliceosome	121	-0.378964	-1.43218	0.00762195	0.302287	1
GO:0007548	sex differentiation	12	-0.601795	-1.43004	0.0740741	0.304111	1
GO:0001522	pseudouridine synthesis	11	-0.618392	-1.42476	0.0751748	0.31206	1
GO:0000502	proteasome complex	30	-0.481757	-1.42231	0.0580205	0.314511	1
GO:0000175	3'-5'-RNA exonuclease activity	15	-0.546074	-1.41359	0.0789474	0.329897	1
GO:0007317	regulation of pole plasm oskar mRNA localization	21	-0.512555	-1.41359	0.0738137	0.327574	1
GO:0032977	membrane insertase activity	10	-0.619479	-1.40453	0.106033	0.344038	1
GO:0008028	monocarboxylic acid transmembrane transporter activity	10	-0.61131	-1.40394	0.0912409	0.342932	1
GO:0008380	RNA splicing	22	-0.501409	-1.40146	0.0708263	0.345614	1
GO:0007444	imaginal disc development	30	-0.468956	-1.39931	0.0631399	0.347553	1
GO:0006606	protein import into nucleus	42	-0.441435	-1.39753	0.060449	0.348895	1
GO:0016706	2-oxoglutarate-dependent dioxygenase activity	10	-0.600113	-1.39413	0.0836364	0.353619	1
GO:0034399	nuclear periphery	19	-0.519582	-1.39407	0.0781818	0.351381	1
GO:0051603	proteolysis involved in protein catabolic process	15	-0.546719	-1.39155	0.0945017	0.354332	1
GO:0042834	peptidoglycan binding	15	-0.547755	-1.38758	0.105079	0.360537	1
GO:0015718	monocarboxylic acid transport	10	-0.61131	-1.38629	0.105263	0.36115	1
GO:0016226	iron-sulfur cluster assembly	19	-0.515897	-1.38464	0.094162	0.36232	1
GO:0043231	intracellular membrane-bounded organelle	51	-0.408661	-1.37991	0.0799347	0.370529	1
GO:0017171	serine hydrolase activity	79	-0.382447	-1.37809	0.041868	0.371981	1
GO:0008180	COP9 signalosome	10	-0.593657	-1.37492	0.125227	0.376755	1
GO:0030295	protein kinase activator activity	11	-0.591529	-1.37451	0.0970018	0.375295	1
GO:0032008	positive regulation of TOR signaling	14	-0.547722	-1.37307	0.101664	0.376126	1
GO:0002098	tRNA wobble uridine modification	12	-0.572713	-1.37179	0.116906	0.376515	1
GO:0000956	nuclear-transcribed mRNA catabolic process	12	-0.570271	-1.3717	0.111304	0.374357	1
GO:0000727	double-strand break repair via break-induced replication	12	-0.575168	-1.37123	0.11925	0.372981	1
GO:0030170	pyridoxal phosphate binding	33	-0.454505	-1.36904	0.0934744	0.375119	1
GO:0003755	peptidyl-prolyl cis-trans isomerase activity	27	-0.473779	-1.36858	0.0980736	0.373929	1
GO:0009055	electron transfer activity	11	-0.571937	-1.36558	0.123364	0.377877	1
GO:0019953	sexual reproduction	70	-0.385491	-1.35335	0.0610933	0.402593	1
GO:0036503	ERAD pathway	34	-0.442581	-1.35297	0.107584	0.401008	1
GO:0046427	positive regulation of receptor signaling pathway via JAK-STAT	14	-0.539037	-1.34905	0.129496	0.407208	1
GO:0032981	mitochondrial respiratory chain complex I assembly	25	-0.474923	-1.34757	0.0981387	0.40807	1
GO:0005319	lipid transporter activity	13	-0.555493	-1.34467	0.123862	0.412302	1
GO:0009253	peptidoglycan catabolic process	10	-0.582486	-1.33945	0.136602	0.422154	1
GO:0012505	endomembrane system	193	-0.329149	-1.33749	0.0276968	0.424061	1
GO:0000082	G1/S transition of mitotic cell cycle	17	-0.508268	-1.33607	0.102431	0.424863	1
GO:0006406	mRNA export from nucleus	25	-0.456752	-1.33305	0.107584	0.429651	1
GO:0050660	flavin adenine dinucleotide binding	42	-0.40547	-1.32962	0.0942149	0.434902	1
GO:0042645	mitochondrial nucleoid	11	-0.573008	-1.32835	0.148282	0.435374	1
GO:0046530	photoreceptor cell differentiation	11	-0.55591	-1.32531	0.137218	0.440111	1
GO:0002230	positive regulation of defense response to virus by host	12	-0.548824	-1.32355	0.133574	0.441715	1
GO:0072546	EMC complex	10	-0.570499	-1.3226	0.146597	0.441411	1
GO:0005811	lipid droplet	25	-0.461964	-1.32198	0.106599	0.440335	1
GO:0007279	pole cell formation	19	-0.497133	-1.31611	0.138408	0.451528	1
GO:0002161	aminoacyl-tRNA editing activity	10	-0.589596	-1.31166	0.151079	0.459566	1
GO:0046933	proton-transporting ATP synthase activity, rotational mechanism	18	-0.49454	-1.30825	0.136525	0.465417	1
GO:0005665	RNA polymerase II, core complex	12	-0.549612	-1.30782	0.165468	0.463901	1
GO:0005839	proteasome core complex	13	-0.535771	-1.30653	0.148464	0.464355	1
GO:0007318	pole plasm protein localization	10	-0.557582	-1.30438	0.163823	0.467431	1
GO:0090307	mitotic spindle assembly	16	-0.497684	-1.30161	0.147273	0.471847	1
GO:0016607	nuclear speck	26	-0.447417	-1.30142	0.145548	0.469784	1
GO:0006099	tricarboxylic acid cycle	24	-0.4479	-1.3013	0.145729	0.467582	1
GO:0006302	double-strand break repair	31	-0.429707	-1.29872	0.113367	0.471341	1
GO:0017056	structural constituent of nuclear pore	20	-0.48349	-1.29739	0.155822	0.471975	1
GO:0061709	reticulophagy	18	-0.492044	-1.29479	0.153448	0.475943	1
GO:0006879	intracellular iron ion homeostasis	12	-0.54243	-1.29431	0.168761	0.474647	1
GO:0030544	Hsp70 protein binding	15	-0.515425	-1.29416	0.149362	0.472522	1
GO:0006351	DNA-templated transcription	38	-0.409649	-1.28812	0.139028	0.484732	1
GO:0071162	CMG complex	11	-0.544179	-1.28562	0.176796	0.48861	1
GO:0045454	cell redox homeostasis	15	-0.504431	-1.28441	0.139896	0.489172	1
GO:0050661	NADP binding	12	-0.538203	-1.27744	0.165493	0.50436	1
GO:0097730	non-motile cilium	10	-0.544156	-1.27587	0.175559	0.505664	1
GO:0035096	larval midgut cell programmed cell death	27	-0.428663	-1.27564	0.148021	0.503681	1
GO:0000287	magnesium ion binding	43	-0.397853	-1.275	0.128455	0.502845	1
GO:0019899	enzyme binding	11	-0.532904	-1.27176	0.191829	0.508685	1
GO:0006446	regulation of translational initiation	12	-0.529001	-1.27011	0.186004	0.510358	1
GO:0045088	regulation of innate immune response	13	-0.510289	-1.26838	0.17338	0.512148	1
GO:0034605	cellular response to heat	20	-0.45753	-1.26803	0.166976	0.510486	1
GO:0007131	reciprocal meiotic recombination	19	-0.463794	-1.26777	0.177665	0.508625	1
GO:0032465	regulation of cytokinesis	11	-0.533666	-1.2578	0.189744	0.531612	1
GO:0015986	proton motive force-driven ATP synthesis	17	-0.48561	-1.25697	0.173693	0.531404	1
GO:0050909	sensory perception of taste	25	-0.443839	-1.25565	0.170358	0.532291	1
GO:0005740	mitochondrial envelope	13	-0.50801	-1.25423	0.204904	0.533227	1
GO:0120009	intermembrane lipid transfer	14	-0.498908	-1.25216	0.204506	0.535816	1
GO:0006366	transcription by RNA polymerase II	40	-0.394351	-1.25104	0.130288	0.53621	1
GO:0055088	lipid homeostasis	37	-0.396699	-1.24846	0.186356	0.540166	1
GO:0090221	mitotic spindle-templated microtubule nucleation	13	-0.515273	-1.24489	0.200358	0.546928	1
GO:0030716	oocyte fate determination	10	-0.549082	-1.24088	0.202899	0.554702	1
GO:0004520	DNA endonuclease activity	10	-0.541763	-1.23843	0.230089	0.558674	1
GO:0034472	snRNA 3'-end processing	14	-0.486171	-1.23703	0.211244	0.559518	1
GO:0031410	cytoplasmic vesicle	42	-0.384635	-1.23669	0.187602	0.557807	1
GO:0005576	extracellular region	311	-0.291156	-1.23494	0.0474898	0.55988	1
GO:0006644	phospholipid metabolic process	20	-0.448845	-1.23287	0.184165	0.562787	1
GO:0033292	T-tubule organization	11	-0.510602	-1.23168	0.206148	0.563247	1
GO:0016251	RNA polymerase II general transcription initiation factor activity	23	-0.442158	-1.22845	0.185811	0.569368	1
GO:0030145	manganese ion binding	15	-0.488985	-1.22345	0.219858	0.580697	1
GO:0006006	glucose metabolic process	11	-0.533837	-1.22316	0.225455	0.57881	1
GO:0034587	piRNA processing	13	-0.493585	-1.21701	0.225	0.593062	1
GO:0006508	proteolysis	262	-0.290284	-1.21681	0.0640327	0.59093	1
GO:0045861	negative regulation of proteolysis	15	-0.482636	-1.21376	0.21466	0.596404	1
GO:0050830	defense response to Gram-positive bacterium	43	-0.381056	-1.2121	0.179701	0.59824	1
GO:0035073	pupariation	13	-0.491693	-1.21076	0.22898	0.599346	1
GO:0050829	defense response to Gram-negative bacterium	99	-0.325129	-1.20955	0.146774	0.600045	1
GO:0007095	mitotic G2 DNA damage checkpoint signaling	11	-0.517556	-1.20793	0.260946	0.601747	1
GO:0048132	female germ-line stem cell asymmetric division	16	-0.47926	-1.20549	0.23993	0.605919	1
GO:0030422	siRNA processing	12	-0.49767	-1.19986	0.257463	0.618414	1
GO:0000045	autophagosome assembly	33	-0.386137	-1.1965	0.213058	0.625009	1
GO:0008094	ATP-dependent activity, acting on DNA	15	-0.4568	-1.1961	0.242268	0.623511	1
GO:0051536	iron-sulfur cluster binding	13	-0.491035	-1.19459	0.26025	0.624911	1
GO:0006032	chitin catabolic process	17	-0.453346	-1.19391	0.247019	0.624228	1
GO:0005847	mRNA cleavage and polyadenylation specificity factor complex	10	-0.516978	-1.19265	0.254937	0.625055	1
GO:0008168	methyltransferase activity	24	-0.417672	-1.19077	0.231834	0.627542	1
GO:0043186	P granule	43	-0.370915	-1.18847	0.225705	0.630979	1
GO:0007623	circadian rhythm	45	-0.365836	-1.18804	0.194915	0.629491	1
GO:0004553	hydrolase activity, hydrolyzing O-glycosyl compounds	21	-0.426335	-1.18765	0.24216	0.627962	1
GO:0009267	cellular response to starvation	69	-0.338223	-1.18462	0.181373	0.633747	1
GO:0008361	regulation of cell size	14	-0.476792	-1.1783	0.276271	0.648376	1
GO:0030536	larval feeding behavior	15	-0.454807	-1.17167	0.261566	0.663893	1
GO:0005776	autophagosome	26	-0.408318	-1.17105	0.248299	0.662821	1
GO:0051539	4 iron, 4 sulfur cluster binding	17	-0.444322	-1.17015	0.231193	0.662585	1
GO:0005689	U12-type spliceosomal complex	10	-0.515172	-1.1684	0.289855	0.664996	1
GO:0045572	positive regulation of imaginal disc growth	19	-0.433365	-1.16225	0.267703	0.679466	1
GO:0031514	motile cilium	10	-0.513707	-1.16108	0.283247	0.679916	1
GO:0051123	RNA polymerase II preinitiation complex assembly	14	-0.462566	-1.15947	0.285199	0.68152	1
GO:0006123	mitochondrial electron transport, cytochrome c to oxygen	20	-0.421712	-1.15532	0.274707	0.690433	1
GO:0045089	positive regulation of innate immune response	35	-0.379799	-1.15444	0.244592	0.690109	1
GO:0080008	Cul4-RING E3 ubiquitin ligase complex	13	-0.46901	-1.15429	0.288462	0.687812	1
GO:0045277	respiratory chain complex IV	19	-0.423754	-1.15349	0.267703	0.687277	1
GO:0008527	taste receptor activity	18	-0.428724	-1.15166	0.273205	0.689834	1
GO:0044754	autolysosome	13	-0.469323	-1.15165	0.296625	0.687157	1
GO:0008081	phosphoric diester hydrolase activity	13	-0.475833	-1.14993	0.295669	0.68937	1
GO:0045178	basal part of cell	14	-0.45784	-1.14785	0.30212	0.692684	1
GO:0008595	anterior/posterior axis specification, embryo	15	-0.452121	-1.14779	0.29009	0.690178	1
GO:0034976	response to endoplasmic reticulum stress	37	-0.368725	-1.14769	0.249576	0.687791	1
GO:0044719	regulation of imaginal disc-derived wing size	12	-0.474232	-1.14528	0.290164	0.69172	1
GO:2000134	negative regulation of G1/S transition of mitotic cell cycle	12	-0.472504	-1.14456	0.283051	0.691017	1
GO:0034389	lipid droplet organization	12	-0.480691	-1.14196	0.311355	0.69571	1
GO:0006964	positive regulation of biosynthetic process of antibacterial peptides active against Gram-negative bacteria	10	-0.496319	-1.14157	0.303474	0.694163	1
GO:0005758	mitochondrial intermembrane space	32	-0.384769	-1.13938	0.276094	0.697604	1
GO:0006805	xenobiotic metabolic process	11	-0.481885	-1.1393	0.291071	0.695198	1
GO:0040029	epigenetic regulation of gene expression	12	-0.489121	-1.1389	0.325704	0.693674	1
GO:0005669	transcription factor TFIID complex	22	-0.400557	-1.1368	0.292254	0.697124	1
GO:0005652	nuclear lamina	14	-0.456125	-1.13625	0.310469	0.696048	1
GO:0009306	protein secretion	32	-0.376379	-1.13234	0.271478	0.704301	1
GO:0030134	COPII-coated ER to Golgi transport vesicle	18	-0.425763	-1.13061	0.326353	0.706655	1
GO:0005680	anaphase-promoting complex	15	-0.441998	-1.11987	0.314433	0.734794	1
GO:0006334	nucleosome assembly	11	-0.467187	-1.11865	0.32316	0.735571	1
GO:0035336	long-chain fatty-acyl-CoA metabolic process	13	-0.453753	-1.11836	0.331588	0.73365	1
GO:0032039	integrator complex	15	-0.436325	-1.11739	0.316814	0.73376	1
GO:0005778	peroxisomal membrane	24	-0.39136	-1.1173	0.306759	0.731375	1
GO:0071480	cellular response to gamma radiation	11	-0.471807	-1.11703	0.347979	0.729463	1
GO:0006890	retrograde vesicle-mediated transport, Golgi to endoplasmic reticulum	21	-0.404822	-1.11524	0.300885	0.731802	1
GO:0008320	protein transmembrane transporter activity	22	-0.3925	-1.11437	0.325744	0.731619	1
GO:0005764	lysosome	62	-0.324826	-1.10962	0.277955	0.742664	1
GO:0045504	dynein heavy chain binding	11	-0.482779	-1.10943	0.341556	0.740617	1
GO:0006888	endoplasmic reticulum to Golgi vesicle-mediated transport	66	-0.317863	-1.10289	0.299003	0.756486	1
GO:0007168	receptor guanylyl cyclase signaling pathway	10	-0.474479	-1.10273	0.33638	0.754293	1
GO:0006457	protein folding	78	-0.308904	-1.09826	0.29053	0.764082	1
GO:0045819	positive regulation of glycogen catabolic process	10	-0.478261	-1.09766	0.332734	0.763005	1
GO:0008541	proteasome regulatory particle, lid subcomplex	11	-0.467232	-1.0974	0.33945	0.761081	1
GO:0030968	endoplasmic reticulum unfolded protein response	15	-0.424275	-1.09601	0.333333	0.762341	1
GO:0008643	carbohydrate transport	13	-0.440313	-1.09441	0.346021	0.764269	1
GO:0045169	fusome	34	-0.359706	-1.09276	0.331104	0.766301	1
GO:0016747	acyltransferase activity, transferring groups other than amino-acyl groups	33	-0.356216	-1.09106	0.316163	0.768622	1
GO:0045751	negative regulation of Toll signaling pathway	11	-0.467883	-1.08619	0.344828	0.780067	1
GO:0002009	morphogenesis of an epithelium	12	-0.453764	-1.08535	0.348837	0.779752	1
GO:0102965	alcohol-forming long-chain fatty acyl-CoA reductase activity	12	-0.44897	-1.07966	0.389199	0.793358	1
GO:0003690	double-stranded DNA binding	21	-0.385632	-1.07917	0.345486	0.791995	1
GO:0080019	alcohol-forming very long-chain fatty acyl-CoA reductase activity	12	-0.44897	-1.0784	0.371479	0.791472	1
GO:0016791	phosphatase activity	47	-0.327417	-1.07709	0.334936	0.792489	1
GO:0061608	nuclear import signal receptor activity	12	-0.464576	-1.07697	0.374101	0.790166	1
GO:0000387	spliceosomal snRNP assembly	14	-0.436905	-1.0767	0.356747	0.788295	1
GO:0140672	ATAC complex	12	-0.44382	-1.07589	0.385037	0.787991	1
GO:0005125	cytokine activity	19	-0.402562	-1.07481	0.372727	0.788423	1
GO:0033617	mitochondrial cytochrome c oxidase assembly	18	-0.410886	-1.07103	0.379249	0.796257	1
GO:0106389	ecdysteroid 22-kinase activity	40	-0.336536	-1.07051	0.345178	0.795083	1
GO:0016201	synaptic target inhibition	15	-0.41121	-1.06901	0.368782	0.79676	1
GO:0035167	larval lymph gland hemopoiesis	31	-0.354159	-1.06706	0.36129	0.799786	1
GO:0007005	mitochondrion organization	46	-0.321818	-1.05904	0.360134	0.820064	1
GO:0005741	mitochondrial outer membrane	59	-0.31126	-1.05855	0.352756	0.818752	1
GO:0006367	transcription initiation at RNA polymerase II promoter	39	-0.333897	-1.0572	0.380471	0.819815	1
GO:0010506	regulation of autophagy	24	-0.372989	-1.05689	0.397611	0.818028	1
GO:0035363	histone locus body	12	-0.441052	-1.0563	0.410351	0.817124	1
GO:0007362	terminal region determination	16	-0.402234	-1.0563	0.382653	0.814498	1
GO:0045938	positive regulation of circadian sleep/wake cycle, sleep	17	-0.402334	-1.05594	0.369983	0.812889	1
GO:0016758	hexosyltransferase activity	10	-0.458281	-1.05567	0.415896	0.81103	1
GO:0006486	protein glycosylation	39	-0.34006	-1.05463	0.362543	0.81131	1
GO:0000776	kinetochore	38	-0.335806	-1.05405	0.349594	0.810407	1
GO:0040018	positive regulation of multicellular organism growth	26	-0.371692	-1.05375	0.393673	0.808651	1
GO:0051119	sugar transmembrane transporter activity	13	-0.440313	-1.05358	0.397459	0.806582	1
GO:0006402	mRNA catabolic process	20	-0.384101	-1.05152	0.375	0.809868	1
GO:0006891	intra-Golgi vesicle-mediated transport	27	-0.358333	-1.05024	0.382208	0.811038	1
GO:0006913	nucleocytoplasmic transport	11	-0.44804	-1.04871	0.390706	0.812789	1
GO:0045793	positive regulation of cell size	41	-0.324584	-1.04697	0.383628	0.815268	1
GO:0019752	carboxylic acid metabolic process	12	-0.431983	-1.04522	0.409346	0.817691	1
GO:0007530	sex determination	13	-0.429988	-1.0448	0.410211	0.816373	1
GO:0005788	endoplasmic reticulum lumen	10	-0.459026	-1.04093	0.431444	0.824662	1
GO:0005704	polytene chromosome band	11	-0.440799	-1.03838	0.415789	0.829311	1
GO:0000932	P-body	33	-0.334881	-1.0375	0.407654	0.82917	1
GO:0004197	cysteine-type endopeptidase activity	16	-0.398622	-1.03586	0.423077	0.831248	1
GO:0008408	3'-5' exonuclease activity	14	-0.418993	-1.03385	0.442202	0.834314	1
GO:0008237	metallopeptidase activity	27	-0.349795	-1.03329	0.405629	0.833307	1
GO:0005643	nuclear pore	31	-0.345338	-1.03154	0.418605	0.835834	1
GO:0042594	response to starvation	67	-0.296139	-1.03037	0.404762	0.836669	1
GO:0010468	regulation of gene expression	87	-0.283003	-1.03007	0.401527	0.834999	1
GO:0016973	poly(A)+ mRNA export from nucleus	15	-0.396471	-1.02925	0.416084	0.834769	1
GO:0030261	chromosome condensation	29	-0.346805	-1.02862	0.404362	0.83399	1
GO:0043161	proteasome-mediated ubiquitin-dependent protein catabolic process	102	-0.273589	-1.0228	0.402191	0.847673	1
GO:0030246	carbohydrate binding	51	-0.308664	-1.02189	0.422371	0.847649	1
GO:0017025	TBP-class protein binding	12	-0.424042	-1.01884	0.430168	0.853683	1
GO:0006405	RNA export from nucleus	12	-0.423033	-1.01735	0.467687	0.855212	1
GO:0045475	locomotor rhythm	60	-0.294224	-1.01475	0.441558	0.859933	1
GO:0006488	dolichol-linked oligosaccharide biosynthetic process	12	-0.425947	-1.0125	0.428571	0.863611	1
GO:0006368	transcription elongation by RNA polymerase II	21	-0.366068	-1.01146	0.460457	0.863901	1
GO:0034198	cellular response to amino acid starvation	18	-0.373725	-1.00923	0.404514	0.867615	1
GO:0035194	regulatory ncRNA-mediated post-transcriptional gene silencing	30	-0.337194	-1.00785	0.43686	0.868908	1
GO:1904263	positive regulation of TORC1 signaling	30	-0.334677	-1.00735	0.424348	0.867739	1
GO:0006270	DNA replication initiation	22	-0.360117	-1.00614	0.461929	0.868444	1
GO:1902936	phosphatidylinositol bisphosphate binding	20	-0.364897	-1.00039	0.446982	0.88169	1
GO:0005801	cis-Golgi network	14	-0.392326	-0.998882	0.447504	0.883257	1
GO:0070050	neuron cellular homeostasis	25	-0.353742	-0.998297	0.466775	0.88245	1
GO:0006352	DNA-templated transcription initiation	15	-0.399442	-0.995456	0.481739	0.88786	1
GO:0003729	mRNA binding	196	-0.243745	-0.995327	0.452074	0.88568	1
GO:0004175	endopeptidase activity	15	-0.382435	-0.994939	0.457038	0.884359	1
GO:0040015	negative regulation of multicellular organism growth	13	-0.399818	-0.993814	0.484043	0.885119	1
GO:0005654	nucleoplasm	198	-0.243532	-0.991721	0.451994	0.88849	1
GO:0045116	protein neddylation	10	-0.433451	-0.990988	0.487132	0.887937	1
GO:0007479	leg disc proximal/distal pattern formation	16	-0.377152	-0.988921	0.454386	0.891058	1
GO:0007076	mitotic chromosome condensation	22	-0.353861	-0.98789	0.48199	0.891484	1
GO:0048149	behavioral response to ethanol	53	-0.293954	-0.985947	0.477918	0.894293	1
GO:0007059	chromosome segregation	33	-0.325964	-0.985152	0.480769	0.893854	1
GO:0006383	transcription by RNA polymerase III	11	-0.416026	-0.981947	0.490368	0.900267	1
GO:0003725	double-stranded RNA binding	21	-0.355781	-0.980533	0.511188	0.901632	1
GO:0035218	leg disc development	10	-0.419521	-0.980187	0.456204	0.900155	1
GO:0045727	positive regulation of translation	24	-0.352521	-0.975625	0.474153	0.909963	1
GO:2001234	negative regulation of apoptotic signaling pathway	10	-0.423405	-0.973782	0.501792	0.912517	1
GO:0005184	neuropeptide hormone activity	23	-0.347241	-0.973434	0.492586	0.91093	1
GO:0016063	rhodopsin biosynthetic process	14	-0.393854	-0.972935	0.482821	0.909757	1
GO:1902669	positive regulation of axon guidance	13	-0.404658	-0.96963	0.534031	0.916231	1
GO:0016242	negative regulation of macroautophagy	10	-0.424579	-0.968904	0.491197	0.915751	1
GO:0005705	polytene chromosome interband	36	-0.314146	-0.967778	0.500824	0.916452	1
GO:0005685	U1 snRNP	16	-0.376372	-0.96776	0.506003	0.914002	1
GO:0016180	snRNA processing	11	-0.412541	-0.967434	0.5	0.91235	1
GO:0005868	cytoplasmic dynein complex	14	-0.386735	-0.962094	0.512324	0.924205	1
GO:0035289	posterior head segmentation	10	-0.415251	-0.961214	0.533698	0.924136	1
GO:0005686	U2 snRNP	22	-0.342068	-0.957229	0.517123	0.932634	1
GO:0061060	negative regulation of peptidoglycan recognition protein signaling pathway	33	-0.312844	-0.956987	0.535043	0.930805	1
GO:0010508	positive regulation of autophagy	21	-0.34626	-0.95194	0.530717	0.941976	1
GO:0008270	zinc ion binding	425	-0.216904	-0.949561	0.622593	0.945817	1
GO:0006963	positive regulation of antibacterial peptide biosynthetic process	21	-0.342698	-0.943299	0.532872	0.960227	1
GO:0016922	nuclear receptor binding	10	-0.410911	-0.941116	0.524862	0.963733	1
GO:0006281	DNA repair	75	-0.262888	-0.940479	0.557099	0.962963	1
GO:0031523	Myb complex	11	-0.393102	-0.938345	0.534546	0.966266	1
GO:0008585	female gonad development	11	-0.392874	-0.937373	0.554367	0.966495	1
GO:0051233	spindle midzone	18	-0.34815	-0.937265	0.56383	0.964239	1
GO:0070822	Sin3-type complex	12	-0.381488	-0.936568	0.558875	0.963629	1
GO:0070922	RISC complex assembly	11	-0.395382	-0.936535	0.556377	0.961215	1
GO:0001046	core promoter sequence-specific DNA binding	11	-0.392738	-0.936175	0.546931	0.959685	1
GO:0007029	endoplasmic reticulum organization	14	-0.369862	-0.93473	0.549645	0.961245	1
GO:0036126	sperm flagellum	17	-0.353312	-0.934697	0.574171	0.958857	1
GO:0008289	lipid binding	27	-0.31967	-0.933693	0.56446	0.959141	1
GO:0055070	copper ion homeostasis	10	-0.401065	-0.932895	0.568306	0.958824	1
GO:0010821	regulation of mitochondrion organization	11	-0.394726	-0.931485	0.578558	0.960009	1
GO:0010884	positive regulation of lipid storage	10	-0.407664	-0.930771	0.54512	0.959458	1
GO:0043524	negative regulation of neuron apoptotic process	21	-0.33074	-0.928704	0.560892	0.962354	1
GO:0007431	salivary gland development	21	-0.331975	-0.928352	0.566781	0.960857	1
GO:0007283	spermatogenesis	100	-0.250963	-0.926204	0.607874	0.964185	1
GO:0035267	NuA4 histone acetyltransferase complex	20	-0.343103	-0.925971	0.554217	0.96236	1
GO:0007041	lysosomal transport	11	-0.386922	-0.925806	0.565693	0.960377	1
GO:0030307	positive regulation of cell growth	28	-0.31588	-0.923485	0.576271	0.964069	1
GO:0043248	proteasome assembly	10	-0.409417	-0.922662	0.554196	0.963689	1
GO:0035064	methylated histone binding	24	-0.326253	-0.922393	0.570928	0.961992	1
GO:0036099	female germ-line stem cell population maintenance	32	-0.304991	-0.92143	0.579734	0.962018	1
GO:0009411	response to UV	11	-0.395925	-0.920621	0.575868	0.961643	1
GO:0006260	DNA replication	37	-0.292758	-0.91998	0.593426	0.96083	1
GO:0018990	ecdysis, chitin-based cuticle	18	-0.347937	-0.918078	0.556351	0.963459	1
GO:0016887	ATP hydrolysis activity	214	-0.22397	-0.915092	0.686275	0.968788	1
GO:0000123	histone acetyltransferase complex	17	-0.341505	-0.91315	0.568384	0.971191	1
GO:0005789	endoplasmic reticulum membrane	217	-0.220621	-0.911692	0.68932	0.972495	1
GO:0051082	unfolded protein binding	60	-0.265182	-0.907596	0.604613	0.980506	1
GO:0042393	histone binding	52	-0.270297	-0.907059	0.628141	0.979477	1
GO:0031625	ubiquitin protein ligase binding	54	-0.269927	-0.9065	0.633613	0.978527	1
GO:0007088	regulation of mitotic nuclear division	19	-0.331765	-0.904634	0.611016	0.980809	1
GO:0016301	kinase activity	30	-0.296505	-0.903984	0.608985	0.980075	1
GO:0015030	Cajal body	14	-0.361723	-0.903753	0.608621	0.978321	1
GO:0003714	transcription corepressor activity	56	-0.26795	-0.901696	0.638978	0.981335	1
GO:0008049	male courtship behavior	51	-0.267783	-0.900602	0.621891	0.981655	1
GO:0140861	DNA repair-dependent chromatin remodeling	16	-0.349143	-0.900563	0.594796	0.979395	1
GO:0030381	chorion-containing eggshell pattern formation	10	-0.388122	-0.899794	0.6	0.97891	1
GO:0008333	endosome to lysosome transport	10	-0.392877	-0.899539	0.584087	0.977248	1
GO:0071004	U2-type prespliceosome	13	-0.367519	-0.898954	0.577818	0.976356	1
GO:0003697	single-stranded DNA binding	44	-0.276911	-0.897884	0.625413	0.976718	1
GO:0005876	spindle microtubule	15	-0.354864	-0.895777	0.601399	0.979605	1
GO:1990072	TRAPPIII protein complex	11	-0.383778	-0.893789	0.601411	0.98219	1
GO:0006607	NLS-bearing protein import into nucleus	13	-0.368964	-0.892588	0.602076	0.982847	1
GO:0042331	phototaxis	12	-0.363965	-0.891424	0.592727	0.983302	1
GO:0051276	chromosome organization	31	-0.294333	-0.891423	0.614478	0.980985	1
GO:0030048	actin filament-based movement	10	-0.389053	-0.891381	0.60531	0.978756	1
GO:0030308	negative regulation of cell growth	14	-0.356135	-0.888328	0.603321	0.984084	1
GO:0031490	chromatin DNA binding	24	-0.314031	-0.887707	0.637931	0.983244	1
GO:0030008	TRAPP complex	11	-0.383778	-0.886716	0.603291	0.983409	1
GO:0061057	peptidoglycan recognition protein signaling pathway	19	-0.328305	-0.883102	0.625213	0.989877	1
GO:0005815	microtubule organizing center	26	-0.294963	-0.880964	0.635294	0.992723	1
GO:0005783	endoplasmic reticulum	274	-0.208863	-0.880909	0.788269	0.990562	1
GO:0140965	secondary piRNA processing	15	-0.340027	-0.880621	0.601093	0.988996	1
GO:0000184	nuclear-transcribed mRNA catabolic process, nonsense-mediated decay	17	-0.338185	-0.878507	0.608084	0.991865	1
GO:0007552	metamorphosis	28	-0.29957	-0.876426	0.648333	0.994619	1
GO:0043001	Golgi to plasma membrane protein transport	14	-0.349531	-0.873981	0.619217	0.998169	1
GO:1904262	negative regulation of TORC1 signaling	17	-0.336015	-0.873099	0.64351	0.997989	1
GO:0045752	positive regulation of Toll signaling pathway	22	-0.317893	-0.872087	0.634391	0.998164	1
GO:0051321	meiotic cell cycle	20	-0.313827	-0.869133	0.639316	1	1
GO:0046843	dorsal appendage formation	50	-0.257107	-0.866946	0.691057	1	1
GO:0016442	RISC complex	26	-0.29664	-0.865857	0.667814	1	1
GO:0015297	antiporter activity	13	-0.349062	-0.864387	0.651625	1	1
GO:0141006	transposable element silencing by piRNA-mediated heterochromatin formation	17	-0.323779	-0.863036	0.646552	1	1
GO:0015293	symporter activity	11	-0.370939	-0.862641	0.660777	1	1
GO:0003684	damaged DNA binding	21	-0.310522	-0.860952	0.666667	1	1
GO:0007281	germ cell development	46	-0.260368	-0.857357	0.710843	1	1
GO:0004602	glutathione peroxidase activity	16	-0.32554	-0.85701	0.664273	1	1
GO:0004303	estradiol 17-beta-dehydrogenase [NAD(P)+] activity	14	-0.341936	-0.854984	0.664323	1	1
GO:0009047	dosage compensation by hyperactivation of X chromosome	15	-0.329073	-0.853807	0.677909	1	1
GO:0008340	determination of adult lifespan	156	-0.215379	-0.852379	0.829545	1	1
GO:0000146	microfilament motor activity	12	-0.350281	-0.852033	0.663158	1	1
GO:0048193	Golgi vesicle transport	33	-0.27912	-0.851277	0.719658	1	1
GO:0070628	proteasome binding	12	-0.357759	-0.847898	0.652406	1	1
GO:0000792	heterochromatin	39	-0.265102	-0.844449	0.688963	1	1
GO:0008139	nuclear localization sequence binding	15	-0.330946	-0.843244	0.685619	1	1
GO:0016567	protein ubiquitination	107	-0.222824	-0.842775	0.8144	1	1
GO:0140311	protein sequestering activity	10	-0.367152	-0.840059	0.677536	1	1
GO:0051604	protein maturation	11	-0.359178	-0.837388	0.667244	1	1
GO:0009948	anterior/posterior axis specification	15	-0.323282	-0.8331	0.702128	1	1
GO:0006511	ubiquitin-dependent protein catabolic process	94	-0.223175	-0.831284	0.816485	1	1
GO:0001223	transcription coactivator binding	15	-0.320694	-0.829545	0.66843	1	1
GO:0003727	single-stranded RNA binding	16	-0.325242	-0.828356	0.704762	1	1
GO:0032436	positive regulation of proteasomal ubiquitin-dependent protein catabolic process	39	-0.263362	-0.824123	0.76049	1	1
GO:0042803	protein homodimerization activity	102	-0.220307	-0.82404	0.850153	1	1
GO:0060179	male mating behavior	11	-0.350325	-0.822921	0.702847	1	1
GO:0012501	programmed cell death	14	-0.330347	-0.821632	0.693548	1	1
GO:0000212	meiotic spindle organization	17	-0.307732	-0.820134	0.729875	1	1
GO:0000723	telomere maintenance	21	-0.293126	-0.813061	0.72482	1	1
GO:0045824	negative regulation of innate immune response	21	-0.295154	-0.810593	0.744604	1	1
GO:0000779	condensed chromosome, centromeric region	10	-0.348766	-0.80737	0.723022	1	1
GO:0007032	endosome organization	22	-0.288463	-0.804413	0.740103	1	1
GO:0007469	antennal development	11	-0.338108	-0.80404	0.718412	1	1
GO:0000070	mitotic sister chromatid segregation	27	-0.276228	-0.801699	0.763203	1	1
GO:0000993	RNA polymerase II complex binding	11	-0.339503	-0.800179	0.708561	1	1
GO:0007112	male meiosis cytokinesis	29	-0.267189	-0.798559	0.770833	1	1
GO:0007626	locomotory behavior	14	-0.322309	-0.798297	0.733706	1	1
GO:0031624	ubiquitin conjugating enzyme binding	18	-0.295797	-0.797853	0.758562	1	1
GO:0035050	embryonic heart tube development	19	-0.296455	-0.796758	0.735849	1	1
GO:0045927	positive regulation of growth	12	-0.333287	-0.796308	0.752669	1	1
GO:0061024	membrane organization	18	-0.297104	-0.794028	0.762976	1	1
GO:0030717	oocyte karyosome formation	26	-0.271439	-0.793098	0.742905	1	1
GO:0004383	guanylate cyclase activity	10	-0.345589	-0.792771	0.725953	1	1
GO:0006744	ubiquinone biosynthetic process	11	-0.338452	-0.791657	0.73743	1	1
GO:0042054	histone methyltransferase activity	15	-0.305261	-0.791099	0.75485	1	1
GO:0005246	calcium channel regulator activity	10	-0.346928	-0.790529	0.722603	1	1
GO:0006487	protein N-linked glycosylation	26	-0.275503	-0.790134	0.794958	1	1
GO:0031398	positive regulation of protein ubiquitination	12	-0.326535	-0.789079	0.759358	1	1
GO:0006182	cGMP biosynthetic process	10	-0.345589	-0.788608	0.745763	1	1
GO:0008343	adult feeding behavior	13	-0.319159	-0.786653	0.753873	1	1
GO:0043138	3'-5' DNA helicase activity	13	-0.324039	-0.785278	0.765996	1	1
GO:0030150	protein import into mitochondrial matrix	19	-0.294338	-0.784842	0.759162	1	1
GO:0000977	RNA polymerase II transcription regulatory region sequence-specific DNA binding	140	-0.19906	-0.781673	0.918182	1	1
GO:0006338	chromatin remodeling	89	-0.215513	-0.781345	0.901254	1	1
GO:0005881	cytoplasmic microtubule	18	-0.296884	-0.779576	0.783154	1	1
GO:0016604	nuclear body	19	-0.287427	-0.779367	0.771231	1	1
GO:0005793	endoplasmic reticulum-Golgi intermediate compartment	17	-0.297022	-0.779217	0.793961	1	1
GO:0030431	sleep	56	-0.227405	-0.777537	0.840391	1	1
GO:0000976	transcription cis-regulatory region binding	92	-0.209589	-0.77495	0.902362	1	1
GO:0030992	intraciliary transport particle B	11	-0.330246	-0.773934	0.743902	1	1
GO:0007052	mitotic spindle organization	42	-0.238286	-0.770762	0.831405	1	1
GO:0009792	embryo development ending in birth or egg hatching	13	-0.319638	-0.768462	0.772085	1	1
GO:0007291	sperm individualization	52	-0.228038	-0.768132	0.871224	1	1
GO:0045292	mRNA cis splicing, via spliceosome	13	-0.317797	-0.768044	0.792683	1	1
GO:0006268	DNA unwinding involved in DNA replication	10	-0.339015	-0.768031	0.786885	1	1
GO:0048188	Set1C/COMPASS complex	11	-0.330028	-0.766367	0.791971	1	1
GO:0042147	retrograde transport, endosome to Golgi	34	-0.240542	-0.765767	0.837838	1	1
GO:0016027	inaD signaling complex	10	-0.334118	-0.764971	0.775	1	1
GO:0005525	GTP binding	140	-0.196784	-0.76324	0.928882	1	1
GO:0006122	mitochondrial electron transport, ubiquinol to cytochrome c	13	-0.313101	-0.758694	0.779864	1	1
GO:0016239	positive regulation of macroautophagy	27	-0.260142	-0.756814	0.832237	1	1
GO:0071598	neuronal ribonucleoprotein granule	12	-0.314517	-0.751793	0.77911	1	1
GO:0016055	Wnt signaling pathway	19	-0.281207	-0.750135	0.799296	1	1
GO:0030718	germ-line stem cell population maintenance	38	-0.23513	-0.750042	0.854237	1	1
GO:0000165	MAPK cascade	12	-0.311723	-0.749914	0.7962	1	1
GO:0000278	mitotic cell cycle	115	-0.198374	-0.748231	0.950233	1	1
GO:0043495	protein-membrane adaptor activity	12	-0.31017	-0.748023	0.813913	1	1
GO:0003924	GTPase activity	137	-0.19013	-0.747978	0.967836	1	1
GO:0044183	protein folding chaperone	23	-0.26133	-0.742943	0.840678	1	1
GO:0022008	neurogenesis	18	-0.278225	-0.742889	0.804577	1	1
GO:0045275	respiratory chain complex III	12	-0.311727	-0.742725	0.810409	1	1
GO:0038202	TORC1 signaling	10	-0.315099	-0.741516	0.805654	1	1
GO:0007080	mitotic metaphase chromosome alignment	10	-0.322155	-0.741189	0.786972	1	1
GO:0004402	histone acetyltransferase activity	11	-0.310231	-0.739311	0.80662	1	1
GO:1990904	ribonucleoprotein complex	50	-0.222578	-0.738429	0.895404	1	1
GO:0045471	response to ethanol	12	-0.312922	-0.734865	0.804309	1	1
GO:0141005	transposable element silencing by heterochromatin formation	10	-0.320604	-0.733152	0.802893	1	1
GO:0050775	positive regulation of dendrite morphogenesis	11	-0.311229	-0.732469	0.830571	1	1
GO:0031966	mitochondrial membrane	23	-0.261961	-0.73172	0.860424	1	1
GO:0004693	cyclin-dependent protein serine/threonine kinase activity	13	-0.297324	-0.729843	0.800699	1	1
GO:0000245	spliceosomal complex assembly	10	-0.311011	-0.727798	0.83859	1	1
GO:0005667	transcription regulator complex	82	-0.199557	-0.726198	0.95092	1	1
GO:0047372	monoacylglycerol lipase activity	12	-0.302501	-0.723556	0.828319	1	1
GO:0031507	heterochromatin formation	63	-0.208649	-0.721319	0.921053	1	1
GO:0010369	chromocenter	11	-0.313375	-0.720343	0.83247	1	1
GO:0003774	cytoskeletal motor activity	19	-0.263751	-0.718116	0.844765	1	1
GO:0030720	oocyte localization involved in germarium-derived egg chamber formation	14	-0.293118	-0.716731	0.833625	1	1
GO:0006298	mismatch repair	12	-0.300279	-0.715857	0.849541	1	1
GO:0009953	dorsal/ventral pattern formation	32	-0.234603	-0.715648	0.904844	1	1
GO:0030148	sphingolipid biosynthetic process	18	-0.271304	-0.714475	0.840555	1	1
GO:0000124	SAGA complex	26	-0.242066	-0.712091	0.866087	1	1
GO:0000791	euchromatin	54	-0.209647	-0.708722	0.929648	1	1
GO:0008298	intracellular mRNA localization	19	-0.257978	-0.706116	0.876138	1	1
GO:0045495	pole plasm	13	-0.282775	-0.704523	0.851667	1	1
GO:0051299	centrosome separation	12	-0.287845	-0.702028	0.852234	1	1
GO:0061059	positive regulation of peptidoglycan recognition protein signaling pathway	20	-0.262839	-0.700066	0.875214	1	1
GO:0090303	positive regulation of wound healing	14	-0.280533	-0.699297	0.865	1	1
GO:0005814	centriole	36	-0.228436	-0.699181	0.904505	1	1
GO:0006397	mRNA processing	32	-0.232184	-0.698502	0.895683	1	1
GO:0035206	regulation of hemocyte proliferation	26	-0.240507	-0.697301	0.890785	1	1
GO:0031647	regulation of protein stability	24	-0.240302	-0.696233	0.89966	1	1
GO:0042761	very long-chain fatty acid biosynthetic process	14	-0.278382	-0.695873	0.864769	1	1
GO:0009755	hormone-mediated signaling pathway	11	-0.293208	-0.691288	0.864662	1	1
GO:0000138	Golgi trans cisterna	10	-0.297712	-0.688806	0.881081	1	1
GO:0036464	cytoplasmic ribonucleoprotein granule	12	-0.286628	-0.687675	0.850615	1	1
GO:0042127	regulation of cell population proliferation	26	-0.234043	-0.686376	0.905498	1	1
GO:0008569	minus-end-directed microtubule motor activity	12	-0.282512	-0.68416	0.898214	1	1
GO:0030497	fatty acid elongation	14	-0.278276	-0.683628	0.867698	1	1
GO:0048142	germarium-derived cystoblast division	13	-0.273407	-0.680922	0.864469	1	1
GO:0005765	lysosomal membrane	25	-0.233456	-0.680295	0.922819	1	1
GO:0140990	primary piRNA processing	10	-0.298267	-0.679554	0.863971	1	1
GO:0008157	protein phosphatase 1 binding	24	-0.237046	-0.679123	0.907873	1	1
GO:0046961	proton-transporting ATPase activity, rotational mechanism	18	-0.251261	-0.677171	0.883598	1	1
GO:0015280	ligand-gated sodium channel activity	16	-0.25759	-0.677161	0.898936	1	1
GO:0005703	polytene chromosome puff	41	-0.212508	-0.676186	0.949152	1	1
GO:0007315	pole plasm assembly	15	-0.265251	-0.675492	0.871886	1	1
GO:0034058	endosomal vesicle fusion	12	-0.281167	-0.674473	0.884685	1	1
GO:0008194	UDP-glycosyltransferase activity	27	-0.231539	-0.673003	0.910543	1	1
GO:0070006	metalloaminopeptidase activity	18	-0.254072	-0.671488	0.899642	1	1
GO:0004842	ubiquitin-protein transferase activity	76	-0.185861	-0.669062	0.976341	1	1
GO:0042675	compound eye cone cell differentiation	10	-0.294261	-0.668914	0.865854	1	1
GO:0005328	neurotransmitter:sodium symporter activity	11	-0.281446	-0.667571	0.883598	1	1
GO:0070971	endoplasmic reticulum exit site	14	-0.265166	-0.666159	0.892983	1	1
GO:0046426	negative regulation of receptor signaling pathway via JAK-STAT	18	-0.256671	-0.663831	0.910256	1	1
GO:0006506	GPI anchor biosynthetic process	25	-0.231079	-0.663054	0.933219	1	1
GO:0046983	protein dimerization activity	57	-0.196365	-0.660071	0.963636	1	1
GO:0000922	spindle pole	26	-0.228966	-0.656573	0.930974	1	1
GO:0061630	ubiquitin protein ligase activity	120	-0.171977	-0.655579	0.9941	1	1
GO:0070085	glycosylation	33	-0.214858	-0.653912	0.946254	1	1
GO:0005819	spindle	44	-0.202344	-0.652889	0.965889	1	1
GO:0007064	mitotic sister chromatid cohesion	12	-0.272744	-0.652066	0.903285	1	1
GO:0002164	larval development	10	-0.283884	-0.651589	0.893502	1	1
GO:0007526	larval somatic muscle development	35	-0.210284	-0.650571	0.952381	1	1
GO:0050821	protein stabilization	43	-0.203601	-0.650219	0.955954	1	1
GO:0001227	DNA-binding transcription repressor activity, RNA polymerase II-specific	53	-0.193239	-0.649969	0.973154	1	1
GO:0006468	protein phosphorylation	19	-0.237623	-0.641289	0.931338	1	1
GO:0019236	response to pheromone	18	-0.247085	-0.641207	0.921676	1	1
GO:0007030	Golgi organization	61	-0.184198	-0.640935	0.990148	1	1
GO:0007309	oocyte axis specification	10	-0.277647	-0.639331	0.912249	1	1
GO:0002225	positive regulation of antimicrobial peptide production	22	-0.230541	-0.63486	0.951957	1	1
GO:0010628	positive regulation of gene expression	73	-0.17966	-0.633057	0.98265	1	1
GO:0015012	heparan sulfate proteoglycan biosynthetic process	11	-0.270952	-0.632347	0.93097	1	1
GO:0042073	intraciliary transport	14	-0.254136	-0.631576	0.925	1	1
GO:0031440	regulation of mRNA 3'-end processing	10	-0.276135	-0.630003	0.913556	1	1
GO:0005795	Golgi stack	31	-0.204376	-0.628258	0.974441	1	1
GO:0016579	protein deubiquitination	25	-0.217269	-0.62081	0.963158	1	1
GO:0044297	cell body	13	-0.254611	-0.620015	0.916811	1	1
GO:0048477	oogenesis	159	-0.1566	-0.614869	1	1	1
GO:0006623	protein targeting to vacuole	10	-0.26795	-0.614539	0.920277	1	1
GO:0001666	response to hypoxia	30	-0.211006	-0.613588	0.951389	1	1
GO:0007188	adenylate cyclase-modulating G protein-coupled receptor signaling pathway	14	-0.244295	-0.610715	0.94306	1	1
GO:0046856	phosphatidylinositol dephosphorylation	16	-0.232548	-0.604414	0.951557	1	1
GO:0006974	DNA damage response	41	-0.186613	-0.601906	0.981667	1	1
GO:0010494	cytoplasmic stress granule	16	-0.231939	-0.601877	0.948307	1	1
GO:0000724	double-strand break repair via homologous recombination	46	-0.184056	-0.601281	0.981513	1	1
GO:0016059	negative regulation of opsin-mediated signaling pathway	13	-0.246342	-0.60105	0.945518	1	1
GO:0034728	nucleosome organization	11	-0.253541	-0.600015	0.940239	1	1
GO:0000381	regulation of alternative mRNA splicing, via spliceosome	85	-0.165323	-0.59965	0.992138	1	1
GO:0140662	ATP-dependent protein folding chaperone	25	-0.210247	-0.597705	0.975778	1	1
GO:0005484	SNAP receptor activity	25	-0.210307	-0.596651	0.970537	1	1
GO:0000030	mannosyltransferase activity	12	-0.247797	-0.585564	0.963351	1	1
GO:2000736	regulation of stem cell differentiation	15	-0.230139	-0.581393	0.955017	1	1
GO:0045732	positive regulation of protein catabolic process	19	-0.215899	-0.58127	0.961017	1	1
GO:0006865	amino acid transport	16	-0.223064	-0.575755	0.968518	1	1
GO:0006310	DNA recombination	19	-0.211754	-0.571001	0.968366	1	1
GO:0004843	cysteine-type deubiquitinase activity	35	-0.183539	-0.569352	0.983444	1	1
GO:0006914	autophagy	33	-0.185498	-0.566796	0.991468	1	1
GO:0007020	microtubule nucleation	11	-0.240164	-0.561746	0.956989	1	1
GO:1990756	ubiquitin-like ligase-substrate adaptor activity	25	-0.197334	-0.552995	0.981605	1	1
GO:0045815	transcription initiation-coupled chromatin remodeling	13	-0.225042	-0.552199	0.969751	1	1
GO:0017085	response to insecticide	13	-0.222187	-0.552129	0.964286	1	1
GO:0006612	protein targeting to membrane	15	-0.214447	-0.551927	0.97007	1	1
GO:0072659	protein localization to plasma membrane	29	-0.186677	-0.550494	0.974271	1	1
GO:0000775	chromosome, centromeric region	28	-0.182864	-0.543155	0.984589	1	1
GO:0030674	protein-macromolecule adaptor activity	42	-0.169331	-0.540217	0.994872	1	1
GO:0060250	germ-line stem-cell niche homeostasis	22	-0.191261	-0.539529	0.979381	1	1
GO:0031463	Cul3-RING ubiquitin ligase complex	13	-0.221574	-0.536009	0.974315	1	1
GO:0031593	polyubiquitin modification-dependent protein binding	11	-0.22769	-0.534298	0.971581	1	1
GO:0007628	adult walking behavior	15	-0.211342	-0.528476	0.986111	1	1
GO:1904801	positive regulation of neuron remodeling	14	-0.208969	-0.527526	0.981067	1	1
GO:0045892	negative regulation of DNA-templated transcription	126	-0.135688	-0.519895	1	1	1
GO:0005635	nuclear envelope	58	-0.147741	-0.514465	1	1	1
GO:0006139	nucleobase-containing compound metabolic process	15	-0.200884	-0.513701	0.980263	1	1
GO:0071456	cellular response to hypoxia	29	-0.172514	-0.509476	0.996622	1	1
GO:0007389	pattern specification process	11	-0.215701	-0.505311	0.981132	1	1
GO:0042461	photoreceptor cell development	12	-0.210518	-0.504647	0.982143	1	1
GO:0051087	protein-folding chaperone binding	34	-0.161583	-0.502713	0.993255	1	1
GO:0007200	phospholipase C-activating G protein-coupled receptor signaling pathway	13	-0.198242	-0.493533	0.989247	1	1
GO:0016279	protein-lysine N-methyltransferase activity	17	-0.191444	-0.491591	0.989286	1	1
GO:0016592	mediator complex	32	-0.164725	-0.490975	0.994966	1	1
GO:0046627	negative regulation of insulin receptor signaling pathway	28	-0.162929	-0.488009	0.994792	1	1
GO:0097352	autophagosome maturation	22	-0.173512	-0.483645	0.99495	1	1
GO:0044666	MLL3/4 complex	11	-0.208353	-0.482931	0.976449	1	1
GO:0003677	DNA binding	410	-0.109647	-0.477059	1	1	1
GO:0048010	vascular endothelial growth factor receptor signaling pathway	33	-0.156148	-0.476491	0.998374	1	1
GO:0031124	mRNA 3'-end processing	14	-0.188849	-0.475483	0.983051	1	1
GO:0005834	heterotrimeric G-protein complex	14	-0.188409	-0.47276	0.996422	1	1
GO:0051085	chaperone cofactor-dependent protein refolding	24	-0.165495	-0.469316	0.998299	1	1
GO:0002121	inter-male aggressive behavior	15	-0.179002	-0.458392	0.993031	1	1
GO:0045879	negative regulation of smoothened signaling pathway	51	-0.134971	-0.455431	1	1	1
GO:0000209	protein polyubiquitination	67	-0.128923	-0.454058	1	1	1
GO:0006325	chromatin organization	60	-0.132997	-0.451999	1	1	1
GO:0016321	female meiosis chromosome segregation	11	-0.19347	-0.443611	0.99287	1	1
GO:0003682	chromatin binding	160	-0.112868	-0.443544	1	1	1
GO:0006886	intracellular protein transport	121	-0.115573	-0.442606	1	1	1
GO:0004722	protein serine/threonine phosphatase activity	32	-0.147283	-0.440828	0.998374	1	1
GO:0019905	syntaxin binding	22	-0.156052	-0.434635	0.998325	1	1
GO:0006289	nucleotide-excision repair	21	-0.158832	-0.434593	0.994854	1	1
GO:0060090	molecular adaptor activity	32	-0.140762	-0.421684	0.99835	1	1
GO:0031201	SNARE complex	30	-0.138845	-0.412817	1	1	1
GO:0003712	transcription coregulator activity	57	-0.119944	-0.406107	1	1	1
GO:0007349	cellularization	37	-0.122764	-0.386706	1	1	1
GO:0032456	endocytic recycling	34	-0.117077	-0.366305	1	1	1
GO:0000785	chromatin	149	-0.0744319	-0.295591	1	0.999999	1
