# Supplementary material for: More than meets the eye: mutation of the white gene in Drosophila has broad phenotypic and transcriptomic effects
Source: Genetics. 2025 May 17;230(3):iyaf097. doi: 10.1093/genetics/iyaf097 (PMC12239204; doi:10.1093/genetics/iyaf097)
Supplement: iyaf097_Supplementary_Data [file iyaf097_supplementary_data.zip › Table_S5_GENETICS-2025-308138.xlsx]

## Sheet: Table_5_GSEA_Report_WhiteFemale
Table_S5_GSEA_Report_WhiteFemales
GO ID	NAME	SIZE	ES	NES	NOM p-val	FDR q-val	FWER p-val
GO:0062129	chitin-based extracellular matrix	61	0.737608	2.64169	0	0	0
GO:0008010	structural constituent of chitin-based larval cuticle	50	0.696268	2.42817	0	0	0
GO:0040003	chitin-based cuticle development	82	0.622027	2.39716	0	0	0
GO:0062023	collagen-containing extracellular matrix	27	0.75465	2.3471	0	0	0
GO:0009897	external side of plasma membrane	28	0.711703	2.21589	0	0.000259643	0.001
GO:0003779	actin binding	68	0.564606	2.1519	0	0.00262504	0.012
GO:0035151	regulation of tube size, open tracheal system	23	0.729786	2.1182	0	0.0048747	0.025
GO:0005214	structural constituent of chitin-based cuticle	13	0.827608	2.08108	0	0.00819365	0.046
GO:0016339	calcium-dependent cell-cell adhesion via plasma membrane cell adhesion molecules	20	0.727222	2.07402	0	0.00845941	0.054
GO:0004984	olfactory receptor activity	54	0.576216	2.07319	0	0.00787284	0.055
GO:0035159	regulation of tube length, open tracheal system	30	0.67196	2.07174	0	0.00727327	0.056
GO:0030335	positive regulation of cell migration	19	0.733398	2.06796	0	0.00700316	0.059
GO:0030198	extracellular matrix organization	27	0.675866	2.05924	0	0.0079788	0.074
GO:0006909	phagocytosis	26	0.669454	2.04511	0	0.0103118	0.102
GO:0016324	apical plasma membrane	95	0.522183	2.04295	0	0.00979648	0.104
GO:0042059	negative regulation of epidermal growth factor receptor signaling pathway	33	0.646015	2.03999	0	0.00926694	0.105
GO:0019991	septate junction assembly	34	0.623804	2.03942	0	0.00880349	0.106
GO:0090175	regulation of establishment of planar polarity	20	0.722597	2.0394	0	0.00831441	0.106
GO:0033627	cell adhesion mediated by integrin	20	0.705198	2.03668	0	0.00814976	0.11
GO:0005925	focal adhesion	26	0.645466	2.00897	0	0.0131426	0.181
GO:0045214	sarcomere organization	35	0.607089	2.00779	0	0.0125797	0.182
GO:0032590	dendrite membrane	51	0.568754	2.00732	0	0.0121279	0.184
GO:0050911	detection of chemical stimulus involved in sensory perception of smell	59	0.567799	2.00457	0	0.0120085	0.191
GO:0007411	axon guidance	164	0.46676	1.99449	0	0.0133242	0.218
GO:0030036	actin cytoskeleton organization	88	0.519251	1.98846	0	0.0139442	0.236
GO:0060857	establishment of glial blood-brain barrier	19	0.698656	1.97975	0	0.0151843	0.261
GO:0007424	open tracheal system development	88	0.502469	1.97842	0	0.0149612	0.265
GO:0008061	chitin binding	67	0.526887	1.97331	0	0.0155921	0.285
GO:0034703	cation channel complex	30	0.610328	1.96643	0.00234742	0.0164947	0.306
GO:0004930	G protein-coupled receptor activity	85	0.506705	1.96479	0	0.0163865	0.313
GO:0072499	photoreceptor cell axon guidance	29	0.626645	1.93976	0.00243902	0.0217514	0.403
GO:0001737	establishment of imaginal disc-derived wing hair orientation	21	0.65665	1.93054	0	0.0237018	0.441
GO:0045179	apical cortex	52	0.538185	1.92963	0	0.0233746	0.447
GO:0016328	lateral plasma membrane	21	0.676448	1.92773	0	0.0232332	0.454
GO:0170020	ionotropic olfactory receptor activity	43	0.580246	1.92197	0.00273973	0.0244608	0.481
GO:0005918	septate junction	27	0.615173	1.92032	0.00265957	0.0244382	0.492
GO:0006936	muscle contraction	10	0.821263	1.91291	0.00224719	0.026342	0.526
GO:0030833	regulation of actin filament polymerization	25	0.639351	1.90739	0	0.0276993	0.551
GO:0008045	motor neuron axon guidance	66	0.515717	1.89814	0	0.0302307	0.595
GO:0004725	protein tyrosine phosphatase activity	28	0.606278	1.89445	0	0.0304932	0.609
GO:0030239	myofibril assembly	16	0.722496	1.89105	0.00236967	0.0309442	0.62
GO:0050907	detection of chemical stimulus involved in sensory perception	11	0.780689	1.87694	0	0.0363555	0.68
GO:0007156	homophilic cell adhesion via plasma membrane adhesion molecules	46	0.541473	1.87461	0	0.0366833	0.691
GO:0061343	cell adhesion involved in heart morphogenesis	12	0.747589	1.87408	0.00225734	0.0362132	0.693
GO:0005261	monoatomic cation channel activity	19	0.660146	1.86666	0.00243309	0.0387043	0.727
GO:0070588	calcium ion transmembrane transport	29	0.600413	1.85978	0	0.0411867	0.756
GO:0016203	muscle attachment	30	0.592461	1.8493	0.004914	0.0445254	0.786
GO:0044331	cell-cell adhesion mediated by cadherin	14	0.725428	1.84831	0.00959233	0.0441676	0.792
GO:0016477	cell migration	59	0.507013	1.84558	0	0.044592	0.801
GO:0030864	cortical actin cytoskeleton	14	0.698769	1.84472	0.0023753	0.0442784	0.807
GO:0007409	axonogenesis	53	0.523683	1.82448	0.00539084	0.0537982	0.881
GO:0043679	axon terminus	13	0.726063	1.82385	0.00464037	0.0531131	0.882
GO:0007155	cell adhesion	52	0.508529	1.82281	0.00244499	0.0526076	0.883
GO:0051017	actin filament bundle assembly	16	0.669949	1.82152	0.00447427	0.0522614	0.886
GO:0016614	oxidoreductase activity, acting on CH-OH group of donors	10	0.775446	1.81721	0	0.0540658	0.903
GO:0005262	calcium channel activity	24	0.607662	1.81053	0	0.0569771	0.914
GO:0005549	odorant binding	77	0.466445	1.80586	0	0.0587802	0.924
GO:0007413	axonal fasciculation	16	0.667541	1.80352	0.00455581	0.0591377	0.931
GO:0007186	G protein-coupled receptor signaling pathway	145	0.423229	1.80271	0	0.0584721	0.934
GO:0008201	heparin binding	18	0.641017	1.79941	0.002331	0.059425	0.939
GO:0031012	extracellular matrix	75	0.471036	1.79756	0.00257732	0.0594862	0.94
GO:0098609	cell-cell adhesion	46	0.524646	1.79658	0	0.0591241	0.941
GO:0060439	trachea morphogenesis	10	0.765548	1.79599	0.00218818	0.0584996	0.941
GO:0045886	negative regulation of synaptic assembly at neuromuscular junction	42	0.536187	1.792	0.00497512	0.0602896	0.948
GO:0043005	neuron projection	76	0.477478	1.78919	0	0.0610724	0.954
GO:0006816	calcium ion transport	33	0.546369	1.78514	0.00941176	0.0627015	0.962
GO:0007160	cell-matrix adhesion	16	0.66015	1.78068	0.00702576	0.0644311	0.968
GO:0007266	Rho protein signal transduction	19	0.634263	1.77883	0.0126582	0.0648954	0.969
GO:0009653	anatomical structure morphogenesis	23	0.603809	1.77444	0.00973236	0.0665452	0.975
GO:0008362	chitin-based embryonic cuticle biosynthetic process	16	0.666965	1.77083	0.00697674	0.0676305	0.981
GO:0007163	establishment or maintenance of cell polarity	18	0.615477	1.75498	0.00963855	0.0779581	0.993
GO:0005927	muscle tendon junction	14	0.675618	1.74792	0.0139535	0.0825947	0.993
GO:0051015	actin filament binding	78	0.455408	1.74451	0	0.0839867	0.994
GO:0045211	postsynaptic membrane	43	0.51114	1.7399	0	0.08648	0.994
GO:0008356	asymmetric cell division	24	0.596728	1.73754	0.0174129	0.0871459	0.994
GO:1903688	positive regulation of border follicle cell migration	39	0.521045	1.73425	0.00490196	0.0886057	0.995
GO:0035317	imaginal disc-derived wing hair organization	24	0.580244	1.73272	0.00932401	0.0883771	0.995
GO:0007219	Notch signaling pathway	21	0.604179	1.73049	0.0140515	0.0889741	0.995
GO:0030866	cortical actin cytoskeleton organization	33	0.537018	1.72743	0.00737101	0.090446	0.995
GO:0048749	compound eye development	104	0.431068	1.72706	0	0.0896127	0.995
GO:0045177	apical part of cell	54	0.484432	1.72563	0.0027027	0.089617	0.996
GO:0005201	extracellular matrix structural constituent	19	0.614832	1.72104	0.0119904	0.0919978	0.997
GO:0051491	positive regulation of filopodium assembly	26	0.572056	1.72068	0.011236	0.0912357	0.998
GO:0016327	apicolateral plasma membrane	22	0.599683	1.71521	0.0177215	0.0945493	0.998
GO:0045467	R7 cell development	14	0.67497	1.7152	0.0097561	0.0934532	0.998
GO:0044295	axonal growth cone	15	0.631636	1.714	0.0196937	0.0932899	0.998
GO:0007608	sensory perception of smell	93	0.434031	1.71305	0	0.0929072	0.998
GO:0008347	glial cell migration	34	0.522327	1.70913	0.00496278	0.0953333	0.998
GO:0030018	Z disc	46	0.495782	1.70781	0.00242719	0.09521	0.998
GO:1902692	regulation of neuroblast proliferation	12	0.684621	1.7065	0.0225225	0.0950954	0.998
GO:0060361	flight	10	0.711115	1.70354	0.0161663	0.096537	0.998
GO:0009887	animal organ morphogenesis	10	0.727891	1.7031	0.018648	0.0958881	0.999
GO:0005178	integrin binding	18	0.602213	1.70053	0.0115473	0.0969967	0.999
GO:0005604	basement membrane	20	0.590378	1.69773	0.00740741	0.0984914	0.999
GO:0008083	growth factor activity	19	0.596211	1.68989	0.016055	0.104186	0.999
GO:0032509	endosome transport via multivesicular body sorting pathway	18	0.60143	1.68477	0.016092	0.107159	0.999
GO:0007400	neuroblast fate determination	21	0.584042	1.67805	0.0272727	0.112211	1
GO:0035011	melanotic encapsulation of foreign target	29	0.528798	1.67804	0.0161663	0.111093	1
GO:0007157	heterophilic cell-cell adhesion via plasma membrane cell adhesion molecules	28	0.556058	1.67682	0.00692841	0.111137	1
GO:0048488	synaptic vesicle endocytosis	30	0.533017	1.67619	0.00963855	0.110419	1
GO:0015267	channel activity	10	0.708459	1.67515	0.017316	0.110266	1
GO:0007560	imaginal disc morphogenesis	10	0.711452	1.6721	0.013544	0.112212	1
GO:0008227	G protein-coupled amine receptor activity	17	0.609701	1.6709	0.00684931	0.112129	1
GO:1902476	chloride transmembrane transport	33	0.523126	1.67078	0.0107239	0.111101	1
GO:0046529	imaginal disc fusion, thorax closure	34	0.514892	1.67006	0.0102564	0.11053	1
GO:0004888	transmembrane signaling receptor activity	31	0.521436	1.66151	0.0124378	0.117687	1
GO:0045742	positive regulation of epidermal growth factor receptor signaling pathway	14	0.64754	1.65933	0.0173697	0.118658	1
GO:0046716	muscle cell cellular homeostasis	31	0.525503	1.65898	0.00721154	0.117838	1
GO:0008360	regulation of cell shape	36	0.499638	1.65833	0.0192308	0.117385	1
GO:0008407	chaeta morphogenesis	40	0.497767	1.65557	0.00252525	0.119082	1
GO:0005509	calcium ion binding	175	0.383819	1.6555	0	0.11808	1
GO:0045571	negative regulation of imaginal disc growth	14	0.636409	1.65475	0.0229358	0.117811	1
GO:0034314	Arp2/3 complex-mediated actin nucleation	11	0.681658	1.65449	0.0252294	0.117025	1
GO:0007391	dorsal closure	98	0.415803	1.65352	0	0.116882	1
GO:0006811	monoatomic ion transport	44	0.480748	1.64878	0.0100503	0.120375	1
GO:0016360	sensory organ precursor cell fate determination	17	0.603691	1.64229	0.0176322	0.125112	1
GO:0006955	immune response	43	0.482774	1.64192	0.0052356	0.124472	1
GO:0008307	structural constituent of muscle	14	0.640251	1.63978	0.0207373	0.125368	1
GO:0003383	apical constriction	14	0.637722	1.63385	0.0195228	0.130113	1
GO:0031252	cell leading edge	12	0.642748	1.63176	0.029148	0.13112	1
GO:0007298	border follicle cell migration	95	0.409305	1.63125	0.00283286	0.130549	1
GO:0042067	establishment of ommatidial planar polarity	20	0.566933	1.6208	0.0242131	0.140736	1
GO:0005938	cell cortex	100	0.402058	1.6162	0.0027027	0.144713	1
GO:0035082	axoneme assembly	16	0.586039	1.61507	0.034632	0.144677	1
GO:0007229	integrin-mediated signaling pathway	10	0.683356	1.61353	0.0269663	0.145149	1
GO:0045202	synapse	87	0.421468	1.61284	0.0026738	0.144865	1
GO:0016318	ommatidial rotation	31	0.520158	1.61185	0.0190476	0.144749	1
GO:0005884	actin filament	19	0.560245	1.61061	0.0274314	0.144822	1
GO:0000900	mRNA regulatory element binding translation repressor activity	16	0.587339	1.60293	0.026699	0.152089	1
GO:0005230	extracellular ligand-gated monoatomic ion channel activity	16	0.591086	1.60111	0.025522	0.152831	1
GO:0031175	neuron projection development	15	0.602645	1.59797	0.0240385	0.154885	1
GO:0042600	egg chorion	11	0.649399	1.5979	0.0491071	0.153801	1
GO:0070938	contractile ring	15	0.60412	1.59248	0.0283688	0.158735	1
GO:0005507	copper ion binding	24	0.525767	1.59007	0.0308057	0.160445	1
GO:0007525	somatic muscle development	21	0.544234	1.58975	0.0183246	0.15951	1
GO:0005911	cell-cell junction	35	0.479389	1.58686	0.0246914	0.161419	1
GO:0061327	anterior Malpighian tubule development	12	0.644328	1.58682	0.0397196	0.160269	1
GO:0070286	axonemal dynein complex assembly	11	0.655912	1.58575	0.0373832	0.16032	1
GO:0035099	hemocyte migration	20	0.569609	1.58337	0.028436	0.161698	1
GO:0008078	mesodermal cell migration	13	0.616318	1.58146	0.0420561	0.162523	1
GO:0046667	compound eye retinal cell programmed cell death	13	0.628246	1.57927	0.0321888	0.16373	1
GO:0007605	sensory perception of sound	65	0.425924	1.57859	0.0132275	0.163328	1
GO:0005200	structural constituent of cytoskeleton	25	0.525891	1.57811	0.0238663	0.162729	1
GO:0070593	dendrite self-avoidance	20	0.556286	1.57672	0.022779	0.163227	1
GO:0016348	imaginal disc-derived leg joint morphogenesis	12	0.639774	1.57402	0.0521327	0.165111	1
GO:0071711	basement membrane organization	14	0.620199	1.57201	0.0439815	0.166471	1
GO:0022416	chaeta development	48	0.447807	1.56855	0.0204604	0.169206	1
GO:0007423	sensory organ development	43	0.466348	1.56638	0.0174129	0.170512	1
GO:0045746	negative regulation of Notch signaling pathway	32	0.487269	1.56382	0.016129	0.172355	1
GO:0050767	regulation of neurogenesis	22	0.538992	1.5632	0.0286396	0.171934	1
GO:0007015	actin filament organization	71	0.415422	1.56061	0.00828729	0.173873	1
GO:0008363	larval chitin-based cuticle development	15	0.585363	1.55791	0.0365297	0.17576	1
GO:0035869	ciliary transition zone	16	0.564442	1.55712	0.0422222	0.175472	1
GO:0045296	cadherin binding	13	0.613375	1.55615	0.025641	0.175558	1
GO:0007268	chemical synaptic transmission	78	0.414745	1.55576	0.00765306	0.17496	1
GO:0032222	regulation of synaptic transmission, cholinergic	17	0.58007	1.55507	0.0407725	0.174543	1
GO:0007498	mesoderm development	54	0.434107	1.55398	0.0131579	0.174563	1
GO:0000902	cell morphogenesis	28	0.500338	1.54773	0.0263789	0.181043	1
GO:0007475	apposition of dorsal and ventral imaginal disc-derived wing surfaces	18	0.553833	1.54736	0.0413625	0.180416	1
GO:0005231	excitatory extracellular ligand-gated monoatomic ion channel activity	13	0.604547	1.53617	0.0567376	0.192389	1
GO:1903804	glycine import across plasma membrane	10	0.644648	1.53283	0.0438597	0.195306	1
GO:0045666	positive regulation of neuron differentiation	11	0.636242	1.53209	0.0542299	0.195113	1
GO:0015914	phospholipid transport	16	0.567747	1.52955	0.0430839	0.19732	1
GO:2000274	regulation of epithelial cell migration, open tracheal system	10	0.641361	1.52931	0.0528736	0.196408	1
GO:0007615	anesthesia-resistant memory	16	0.576557	1.52822	0.04	0.19639	1
GO:0030154	cell differentiation	63	0.411503	1.52621	0.00815217	0.197522	1
GO:0060446	branching involved in open tracheal system development	16	0.565415	1.52565	0.061086	0.197053	1
GO:0035017	cuticle pattern formation	15	0.571698	1.52525	0.0556793	0.196425	1
GO:0033209	tumor necrosis factor-mediated signaling pathway	14	0.589703	1.52389	0.0592255	0.196996	1
GO:0005198	structural molecule activity	33	0.480503	1.52377	0.039801	0.195975	1
GO:0048812	neuron projection morphogenesis	16	0.567386	1.52318	0.0505747	0.195618	1
GO:0051124	synaptic assembly at neuromuscular junction	36	0.458574	1.52295	0.0308483	0.194711	1
GO:0007617	mating behavior	11	0.622313	1.52221	0.0534521	0.194511	1
GO:0046718	symbiont entry into host cell	25	0.495164	1.52146	0.0613811	0.194314	1
GO:0007455	eye-antennal disc morphogenesis	23	0.503673	1.52081	0.0411899	0.194042	1
GO:0050770	regulation of axonogenesis	22	0.526399	1.51868	0.0463415	0.195735	1
GO:0050773	regulation of dendrite development	18	0.53955	1.51774	0.0415648	0.195853	1
GO:0015179	L-amino acid transmembrane transporter activity	25	0.498989	1.51362	0.045	0.19997	1
GO:0006629	lipid metabolic process	61	0.411093	1.51102	0.0179028	0.202062	1
GO:0019901	protein kinase binding	62	0.415334	1.50992	0.0122249	0.202331	1
GO:0042391	regulation of membrane potential	27	0.48776	1.50915	0.029703	0.20225	1
GO:0007476	imaginal disc-derived wing morphogenesis	125	0.363203	1.50516	0.00558659	0.206161	1
GO:0017147	Wnt-protein binding	18	0.543241	1.50495	0.0603865	0.205328	1
GO:0022848	acetylcholine-gated monoatomic cation-selective channel activity	11	0.615752	1.50371	0.0680272	0.205981	1
GO:0048018	receptor ligand activity	34	0.470859	1.50345	0.0371287	0.205193	1
GO:0006812	monoatomic cation transport	32	0.487229	1.50214	0.0320856	0.205585	1
GO:0005892	acetylcholine-gated channel complex	11	0.615752	1.50196	0.0559284	0.204767	1
GO:0045570	regulation of imaginal disc growth	11	0.62426	1.50181	0.0672451	0.203901	1
GO:0007474	imaginal disc-derived wing vein specification	51	0.43317	1.50044	0.0289157	0.204522	1
GO:0001664	G protein-coupled receptor binding	29	0.475696	1.49922	0.0423163	0.204972	1
GO:0030027	lamellipodium	13	0.591327	1.49178	0.05	0.213886	1
GO:0001736	establishment of planar polarity	21	0.519699	1.4914	0.0509259	0.213293	1
GO:0007480	imaginal disc-derived leg morphogenesis	52	0.429597	1.48782	0.0183246	0.216867	1
GO:0048786	presynaptic active zone	26	0.501134	1.48475	0.039261	0.219664	1
GO:0070373	negative regulation of ERK1 and ERK2 cascade	19	0.535589	1.48379	0.0626506	0.219863	1
GO:0043410	positive regulation of MAPK cascade	19	0.529728	1.47959	0.041958	0.224045	1
GO:0000281	mitotic cytokinesis	40	0.433888	1.47374	0.0532995	0.230777	1
GO:0048471	perinuclear region of cytoplasm	67	0.398801	1.47117	0.0160858	0.23312	1
GO:0035371	microtubule plus-end	12	0.582695	1.47019	0.0960334	0.233192	1
GO:0019722	calcium-mediated signaling	13	0.562415	1.469	0.0859729	0.233676	1
GO:0046331	lateral inhibition	11	0.608029	1.46536	0.0717391	0.237648	1
GO:0030425	dendrite	86	0.374557	1.46369	0.0203046	0.238885	1
GO:0006813	potassium ion transport	25	0.485723	1.46152	0.0541176	0.240681	1
GO:0005544	calcium-dependent phospholipid binding	13	0.592451	1.45558	0.0951276	0.24779	1
GO:0035332	positive regulation of hippo signaling	38	0.450068	1.45298	0.0498688	0.250398	1
GO:0051489	regulation of filopodium assembly	11	0.591622	1.45275	0.0927602	0.249511	1
GO:0007346	regulation of mitotic cell cycle	30	0.461114	1.45142	0.0451128	0.250195	1
GO:0050808	synapse organization	59	0.402891	1.44841	0.0550964	0.253304	1
GO:0005254	chloride channel activity	22	0.49993	1.44802	0.0672854	0.252619	1
GO:0042995	cell projection	13	0.573381	1.44781	0.0726392	0.251696	1
GO:0015171	amino acid transmembrane transporter activity	25	0.49079	1.4474	0.0666667	0.250971	1
GO:0043068	positive regulation of programmed cell death	22	0.495283	1.4462	0.0827251	0.251507	1
GO:0007432	salivary gland boundary specification	10	0.606336	1.44617	0.0859729	0.250382	1
GO:0030010	establishment of cell polarity	12	0.583692	1.44395	0.0985916	0.252358	1
GO:0007436	larval salivary gland morphogenesis	10	0.609406	1.4428	0.102326	0.252905	1
GO:0030426	growth cone	12	0.567321	1.44182	0.0989011	0.253047	1
GO:0007416	synapse assembly	30	0.445485	1.43761	0.0421836	0.257776	1
GO:0007422	peripheral nervous system development	37	0.435795	1.43738	0.0251889	0.256924	1
GO:0031594	neuromuscular junction	94	0.365866	1.4359	0.0112676	0.257772	1
GO:0048803	imaginal disc-derived male genitalia morphogenesis	18	0.509713	1.43461	0.0776471	0.258427	1
GO:0045167	asymmetric protein localization involved in cell fate determination	17	0.527769	1.43126	0.0760369	0.262051	1
GO:0009966	regulation of signal transduction	25	0.478511	1.43101	0.0602151	0.261237	1
GO:0051028	mRNA transport	12	0.577339	1.42899	0.105381	0.262996	1
GO:0072583	clathrin-dependent endocytosis	14	0.549218	1.42899	0.0848624	0.261822	1
GO:0005912	adherens junction	44	0.417115	1.42889	0.0434783	0.260815	1
GO:0050804	modulation of chemical synaptic transmission	34	0.446106	1.428	0.0518868	0.260872	1
GO:0016358	dendrite development	10	0.604744	1.42695	0.0969977	0.261106	1
GO:0016298	lipase activity	22	0.48402	1.42543	0.0681818	0.261957	1
GO:0007062	sister chromatid cohesion	10	0.60141	1.4212	0.0866667	0.266989	1
GO:0043195	terminal bouton	48	0.402648	1.42088	0.0451306	0.266338	1
GO:0007169	cell surface receptor protein tyrosine kinase signaling pathway	27	0.457167	1.41924	0.0603015	0.267595	1
GO:0030723	ovarian fusome organization	16	0.525872	1.419	0.0961098	0.266808	1
GO:0045197	establishment or maintenance of epithelial cell apical/basal polarity	16	0.536336	1.41778	0.0931818	0.267457	1
GO:0048666	neuron development	14	0.55248	1.41674	0.103015	0.267664	1
GO:0031418	L-ascorbic acid binding	10	0.591987	1.41614	0.109785	0.267413	1
GO:0007611	learning or memory	14	0.550341	1.41608	0.0997625	0.266353	1
GO:0046847	filopodium assembly	10	0.602458	1.41592	0.108747	0.265446	1
GO:0007509	mesoderm migration involved in gastrulation	10	0.599992	1.41501	0.0887949	0.265588	1
GO:0007632	visual behavior	14	0.543702	1.41423	0.0703518	0.265718	1
GO:0003333	amino acid transmembrane transport	34	0.442251	1.4115	0.0674699	0.268369	1
GO:0050839	cell adhesion molecule binding	27	0.452541	1.41011	0.0743405	0.269122	1
GO:0032880	regulation of protein localization	19	0.497117	1.40996	0.100467	0.268222	1
GO:0042060	wound healing	64	0.374995	1.40757	0.030303	0.270598	1
GO:0007099	centriole replication	22	0.488008	1.40747	0.0966921	0.269628	1
GO:1990834	response to odorant	11	0.583851	1.40736	0.127983	0.268694	1
GO:0035202	tracheal pit formation in open tracheal system	10	0.599844	1.40372	0.0986842	0.273042	1
GO:0035025	positive regulation of Rho protein signal transduction	15	0.53453	1.40274	0.0995261	0.273466	1
GO:0007026	negative regulation of microtubule depolymerization	12	0.553609	1.39392	0.119101	0.285106	1
GO:0031982	vesicle	43	0.413922	1.39344	0.0690476	0.284773	1
GO:1904315	transmitter-gated monoatomic ion channel activity involved in regulation of postsynaptic membrane potential	24	0.470923	1.3932	0.0949074	0.284006	1
GO:0048100	wing disc anterior/posterior pattern formation	18	0.50085	1.39033	0.123832	0.287133	1
GO:0042826	histone deacetylase binding	18	0.495703	1.38989	0.0812065	0.28674	1
GO:0004806	triacylglycerol lipase activity	26	0.451327	1.38823	0.0837438	0.28818	1
GO:0007010	cytoskeleton organization	24	0.462866	1.38614	0.0859189	0.290181	1
GO:0005874	microtubule	48	0.387807	1.38189	0.0557029	0.29541	1
GO:0007288	sperm axoneme assembly	15	0.530275	1.381	0.100457	0.2956	1
GO:0035158	regulation of tube diameter, open tracheal system	11	0.574183	1.38076	0.123894	0.294835	1
GO:0005267	potassium channel activity	12	0.543866	1.37761	0.09375	0.298513	1
GO:0098592	cytoplasmic side of apical plasma membrane	13	0.530513	1.37656	0.126411	0.298854	1
GO:0015629	actin cytoskeleton	53	0.384607	1.374	0.0634518	0.301462	1
GO:0043066	negative regulation of apoptotic process	66	0.368381	1.37393	0.0450928	0.300423	1
GO:0022857	transmembrane transporter activity	152	0.3271	1.37375	0.0235294	0.299502	1
GO:0016323	basolateral plasma membrane	40	0.416162	1.37371	0.0751174	0.298443	1
GO:0000132	establishment of mitotic spindle orientation	21	0.472315	1.37105	0.0917647	0.301459	1
GO:0042051	compound eye photoreceptor development	23	0.464882	1.36977	0.107226	0.302102	1
GO:0007435	salivary gland morphogenesis	42	0.409341	1.36892	0.09	0.302216	1
GO:0008582	regulation of synaptic assembly at neuromuscular junction	34	0.426934	1.36512	0.0775	0.306917	1
GO:0004714	transmembrane receptor protein tyrosine kinase activity	17	0.495029	1.36064	0.135071	0.312572	1
GO:1990573	potassium ion import across plasma membrane	13	0.529432	1.35802	0.144522	0.315389	1
GO:0001752	compound eye photoreceptor fate commitment	14	0.524081	1.35238	0.141907	0.323201	1
GO:0071683	sensory dendrite	15	0.51782	1.35237	0.136038	0.322033	1
GO:0098632	cell-cell adhesion mediator activity	11	0.562816	1.35061	0.118932	0.323511	1
GO:0048800	antennal morphogenesis	13	0.541463	1.35043	0.135076	0.322604	1
GO:0007603	phototransduction, visible light	10	0.573106	1.34841	0.129496	0.324826	1
GO:0040011	locomotion	35	0.417873	1.34498	0.0898058	0.329163	1
GO:0007528	neuromuscular junction development	46	0.39342	1.34379	0.0884521	0.329999	1
GO:2000331	regulation of terminal button organization	12	0.540839	1.34037	0.10514	0.334244	1
GO:0005856	cytoskeleton	51	0.38126	1.33909	0.0773196	0.335082	1
GO:0035002	liquid clearance, open tracheal system	26	0.444592	1.33587	0.114014	0.339243	1
GO:0016409	palmitoyltransferase activity	14	0.513426	1.3345	0.146727	0.340113	1
GO:0060070	canonical Wnt signaling pathway	18	0.479734	1.33302	0.131894	0.34118	1
GO:0004222	metalloendopeptidase activity	38	0.403876	1.33127	0.106436	0.34286	1
GO:0007254	JNK cascade	19	0.485265	1.33102	0.144495	0.342077	1
GO:0055085	transmembrane transport	290	0.287907	1.32847	0.0137457	0.345041	1
GO:0035006	melanization defense response	18	0.464061	1.32842	0.133652	0.343936	1
GO:0032589	neuron projection membrane	26	0.428693	1.32768	0.110849	0.343871	1
GO:0035249	synaptic transmission, glutamatergic	22	0.44872	1.32144	0.135714	0.35272	1
GO:0060438	trachea development	12	0.521812	1.32031	0.147253	0.353468	1
GO:0007412	axon target recognition	13	0.514343	1.32028	0.137698	0.352267	1
GO:0008066	glutamate receptor activity	19	0.46216	1.31961	0.126437	0.352224	1
GO:0008587	imaginal disc-derived wing margin morphogenesis	38	0.393164	1.31949	0.0787402	0.351159	1
GO:0007417	central nervous system development	68	0.357769	1.31677	0.0739726	0.354345	1
GO:0016491	oxidoreductase activity	113	0.321915	1.31387	0.0507042	0.358222	1
GO:0045176	apical protein localization	18	0.475398	1.31382	0.152745	0.357071	1
GO:0051642	centrosome localization	15	0.492553	1.31326	0.154217	0.356767	1
GO:0035160	maintenance of epithelial integrity, open tracheal system	13	0.515368	1.30973	0.165485	0.361345	1
GO:0016079	synaptic vesicle exocytosis	21	0.451698	1.30786	0.15285	0.36329	1
GO:0045332	phospholipid translocation	10	0.559761	1.30662	0.148418	0.364331	1
GO:0050965	detection of temperature stimulus involved in sensory perception of pain	10	0.543816	1.30553	0.172414	0.364884	1
GO:0140591	nuclear envelope budding	11	0.544744	1.30507	0.1693	0.364495	1
GO:0016319	mushroom body development	68	0.35172	1.30499	0.078534	0.363397	1
GO:0007189	adenylate cyclase-activating G protein-coupled receptor signaling pathway	26	0.430119	1.30361	0.137681	0.36466	1
GO:0035269	protein O-linked mannosylation	10	0.544711	1.30251	0.169492	0.365329	1
GO:0019888	protein phosphatase regulator activity	11	0.520079	1.30238	0.150463	0.364349	1
GO:0070062	extracellular exosome	11	0.5463	1.29908	0.179825	0.368791	1
GO:0008103	oocyte microtubule cytoskeleton polarization	18	0.46552	1.2969	0.172986	0.371114	1
GO:0035220	wing disc development	64	0.347585	1.29656	0.0736041	0.370413	1
GO:0007017	microtubule-based process	17	0.480418	1.29541	0.172986	0.371135	1
GO:0030707	follicle cell of egg chamber development	72	0.339975	1.28863	0.0960452	0.381583	1
GO:0010629	negative regulation of gene expression	61	0.349826	1.28832	0.0831099	0.380885	1
GO:0019706	protein-cysteine S-palmitoyltransferase activity	15	0.490078	1.28735	0.177928	0.381206	1
GO:0036122	BMP binding	11	0.535564	1.28705	0.168889	0.380444	1
GO:0030424	axon	123	0.317403	1.28658	0.0801105	0.380055	1
GO:1905515	non-motile cilium assembly	30	0.412032	1.2856	0.135747	0.380547	1
GO:0005768	endosome	74	0.336498	1.28478	0.0787402	0.380673	1
GO:0031145	anaphase-promoting complex-dependent catabolic process	16	0.479078	1.28419	0.1693	0.380514	1
GO:0016325	oocyte microtubule cytoskeleton organization	15	0.488918	1.28414	0.16476	0.379383	1
GO:0007265	Ras protein signal transduction	24	0.42583	1.28277	0.150342	0.380512	1
GO:0045172	germline ring canal	11	0.527667	1.28232	0.189542	0.380082	1
GO:0007419	ventral cord development	64	0.34406	1.28202	0.111717	0.379455	1
GO:0035725	sodium ion transmembrane transport	43	0.372698	1.28109	0.111111	0.380029	1
GO:0006874	intracellular calcium ion homeostasis	17	0.464038	1.27983	0.167816	0.380982	1
GO:0048190	wing disc dorsal/ventral pattern formation	49	0.365548	1.27727	0.129771	0.384382	1
GO:0003015	heart process	11	0.515063	1.27674	0.202703	0.383974	1
GO:0001708	cell fate specification	21	0.437195	1.27604	0.144208	0.384055	1
GO:0007517	muscle organ development	29	0.404613	1.27455	0.146226	0.385466	1
GO:0005771	multivesicular body	14	0.490606	1.27365	0.184149	0.385748	1
GO:0048790	maintenance of presynaptic active zone structure	11	0.540766	1.2728	0.206573	0.385996	1
GO:0005875	microtubule associated complex	16	0.472144	1.2711	0.178392	0.38767	1
GO:0035147	branch fusion, open tracheal system	21	0.444516	1.27044	0.159722	0.387603	1
GO:0048675	axon extension	26	0.425941	1.26948	0.13835	0.38802	1
GO:0031267	small GTPase binding	111	0.310662	1.26673	0.0591716	0.391654	1
GO:0090263	positive regulation of canonical Wnt signaling pathway	50	0.356443	1.26617	0.139949	0.391457	1
GO:0036098	male germ-line stem cell population maintenance	16	0.465943	1.2632	0.185366	0.395496	1
GO:0007464	R3/R4 cell fate commitment	12	0.512848	1.26275	0.175947	0.395128	1
GO:0001709	cell fate determination	11	0.535137	1.26014	0.177419	0.398706	1
GO:0007494	midgut development	26	0.414208	1.25977	0.154762	0.398207	1
GO:0001745	compound eye morphogenesis	88	0.324838	1.2573	0.0938416	0.401428	1
GO:0009952	anterior/posterior pattern specification	19	0.440573	1.24969	0.164706	0.413871	1
GO:0019005	SCF ubiquitin ligase complex	55	0.349787	1.24677	0.117493	0.417776	1
GO:0008258	head involution	36	0.387389	1.24586	0.152174	0.418078	1
GO:0031290	retinal ganglion cell axon guidance	12	0.497649	1.24546	0.20398	0.417541	1
GO:0016476	regulation of embryonic cell shape	17	0.457222	1.24517	0.190821	0.416866	1
GO:0035215	genital disc development	11	0.507265	1.24062	0.19863	0.423945	1
GO:0035277	spiracle morphogenesis, open tracheal system	22	0.417548	1.24059	0.167866	0.422769	1
GO:0005929	cilium	51	0.354868	1.24057	0.139108	0.421582	1
GO:0008039	synaptic target recognition	31	0.395081	1.2395	0.167064	0.422338	1
GO:0061077	chaperone-mediated protein folding	19	0.451632	1.2394	0.181818	0.421313	1
GO:0010001	glial cell differentiation	11	0.514734	1.23939	0.198646	0.420125	1
GO:0016322	neuron remodeling	46	0.357298	1.23886	0.131443	0.419776	1
GO:0008021	synaptic vesicle	48	0.357105	1.23657	0.140049	0.422821	1
GO:0030163	protein catabolic process	11	0.519409	1.23633	0.242152	0.422052	1
GO:0005615	extracellular space	477	0.257623	1.2363	0.005	0.420909	1
GO:0008543	fibroblast growth factor receptor signaling pathway	25	0.410142	1.23533	0.171498	0.421365	1
GO:0006626	protein targeting to mitochondrion	11	0.507884	1.23438	0.213333	0.421724	1
GO:0007446	imaginal disc growth	12	0.499393	1.23348	0.220624	0.422191	1
GO:0030175	filopodium	10	0.528387	1.23345	0.205543	0.421041	1
GO:0071805	potassium ion transmembrane transport	32	0.387476	1.23266	0.168394	0.421229	1
GO:0043235	receptor complex	30	0.389961	1.22867	0.152174	0.427089	1
GO:0007264	small GTPase-mediated signal transduction	39	0.374453	1.22766	0.170732	0.427747	1
GO:0030182	neuron differentiation	42	0.359079	1.22752	0.174479	0.426811	1
GO:0008285	negative regulation of cell population proliferation	39	0.367424	1.22733	0.16095	0.425992	1
GO:0009925	basal plasma membrane	13	0.491983	1.22726	0.229258	0.424952	1
GO:0050803	regulation of synapse structure or activity	18	0.441277	1.22686	0.195755	0.42453	1
GO:0007507	heart development	38	0.374456	1.22585	0.160377	0.425062	1
GO:0005326	neurotransmitter transmembrane transporter activity	17	0.43906	1.21715	0.220957	0.439727	1
GO:0043565	sequence-specific DNA binding	175	0.284886	1.21532	0.0727273	0.44182	1
GO:0030589	pseudocleavage involved in syncytial blastoderm formation	10	0.514677	1.21523	0.238318	0.440808	1
GO:0048814	regulation of dendrite morphogenesis	20	0.428728	1.21211	0.213457	0.445397	1
GO:0035230	cytoneme	12	0.49171	1.21025	0.231504	0.447615	1
GO:0045180	basal cortex	13	0.472688	1.20996	0.234091	0.446935	1
GO:0004713	protein tyrosine kinase activity	27	0.397751	1.20477	0.203747	0.455562	1
GO:0007520	myoblast fusion	31	0.38275	1.20317	0.213115	0.457354	1
GO:0040034	regulation of development, heterochronic	10	0.508514	1.19974	0.25977	0.462873	1
GO:0008138	protein tyrosine/serine/threonine phosphatase activity	11	0.491545	1.199	0.235033	0.463036	1
GO:0007390	germ-band shortening	19	0.43179	1.19381	0.24228	0.471884	1
GO:0045165	cell fate commitment	21	0.413218	1.19272	0.239535	0.472789	1
GO:0048167	regulation of synaptic plasticity	20	0.425082	1.1922	0.242857	0.472644	1
GO:0005216	monoatomic ion channel activity	21	0.405102	1.19155	0.249406	0.472675	1
GO:0007286	spermatid development	14	0.458361	1.19041	0.250597	0.473576	1
GO:0030286	dynein complex	16	0.43656	1.18904	0.233996	0.474888	1
GO:0007427	epithelial cell migration, open tracheal system	36	0.360074	1.1859	0.196602	0.479698	1
GO:0072375	medium-term memory	16	0.445536	1.18586	0.251163	0.47851	1
GO:0007166	cell surface receptor signaling pathway	31	0.376795	1.18556	0.211823	0.477773	1
GO:0035615	clathrin adaptor activity	10	0.514199	1.18485	0.27381	0.477932	1
GO:0007426	tracheal outgrowth, open tracheal system	17	0.427682	1.18456	0.238979	0.477287	1
GO:0007143	female meiotic nuclear division	24	0.39835	1.18295	0.218527	0.479262	1
GO:0008594	photoreceptor cell morphogenesis	12	0.477978	1.18262	0.257576	0.47865	1
GO:0051225	spindle assembly	31	0.376385	1.18228	0.238727	0.478061	1
GO:0005044	scavenger receptor activity	16	0.445489	1.18087	0.234234	0.479623	1
GO:0004601	peroxidase activity	14	0.454908	1.17905	0.26764	0.481781	1
GO:0009416	response to light stimulus	26	0.390246	1.17876	0.221176	0.481198	1
GO:0006520	amino acid metabolic process	14	0.449346	1.17759	0.26	0.482336	1
GO:0070983	dendrite guidance	24	0.394132	1.17749	0.215909	0.481288	1
GO:0007420	brain development	47	0.339655	1.17718	0.201995	0.480706	1
GO:0032956	regulation of actin cytoskeleton organization	25	0.390386	1.17261	0.255814	0.488161	1
GO:0032483	regulation of Rab protein signal transduction	12	0.478571	1.17167	0.276119	0.488773	1
GO:0008528	G protein-coupled peptide receptor activity	28	0.378266	1.1705	0.238771	0.48981	1
GO:0051537	2 iron, 2 sulfur cluster binding	19	0.415442	1.16664	0.26699	0.495978	1
GO:0009593	detection of chemical stimulus	10	0.499443	1.16174	0.275779	0.504477	1
GO:0022841	potassium ion leak channel activity	11	0.483736	1.1602	0.284404	0.506322	1
GO:0038187	pattern recognition receptor activity	13	0.469336	1.16018	0.293827	0.505101	1
GO:0098839	postsynaptic density membrane	18	0.413989	1.1595	0.259169	0.505218	1
GO:0007034	vacuolar transport	12	0.458927	1.15948	0.266968	0.504003	1
GO:0042277	peptide binding	12	0.471891	1.15652	0.276102	0.508648	1
GO:0035214	eye-antennal disc development	15	0.438681	1.15171	0.280822	0.51708	1
GO:0042752	regulation of circadian rhythm	23	0.394969	1.15102	0.274359	0.517173	1
GO:0016042	lipid catabolic process	29	0.366981	1.14779	0.281465	0.522541	1
GO:0030139	endocytic vesicle	17	0.422702	1.14609	0.269036	0.524489	1
GO:0031146	SCF-dependent proteasomal ubiquitin-dependent protein catabolic process	50	0.324237	1.14409	0.24173	0.527211	1
GO:0003730	mRNA 3'-UTR binding	44	0.330352	1.14264	0.248042	0.528858	1
GO:0045926	negative regulation of growth	15	0.436704	1.14184	0.292517	0.529083	1
GO:0048066	developmental pigmentation	10	0.482619	1.1404	0.306075	0.530799	1
GO:0001578	microtubule bundle formation	11	0.469783	1.13776	0.287305	0.535025	1
GO:0000226	microtubule cytoskeleton organization	51	0.325407	1.13638	0.226829	0.536595	1
GO:0048813	dendrite morphogenesis	105	0.284321	1.13546	0.183727	0.537269	1
GO:0016082	synaptic vesicle priming	16	0.432466	1.13541	0.286052	0.536084	1
GO:0035222	wing disc pattern formation	20	0.401286	1.13526	0.271264	0.535133	1
GO:0000307	cyclin-dependent protein kinase holoenzyme complex	10	0.468978	1.13346	0.326969	0.537414	1
GO:0009408	response to heat	54	0.314652	1.12659	0.238579	0.550687	1
GO:0043162	ubiquitin-dependent protein catabolic process via the multivesicular body sorting pathway	12	0.444109	1.12464	0.3	0.553381	1
GO:0030100	regulation of endocytosis	12	0.454979	1.12458	0.294118	0.552187	1
GO:0045792	negative regulation of cell size	20	0.397517	1.12239	0.316397	0.555589	1
GO:0015271	outward rectifier potassium channel activity	12	0.461171	1.12033	0.331818	0.558396	1
GO:0090254	cell elongation involved in imaginal disc-derived wing morphogenesis	11	0.458334	1.12024	0.326087	0.557277	1
GO:0015031	protein transport	31	0.34658	1.11953	0.287805	0.55748	1
GO:0002385	mucosal immune response	12	0.453473	1.11613	0.319383	0.563268	1
GO:0007300	ovarian nurse cell to oocyte transport	22	0.388782	1.11324	0.305825	0.568002	1
GO:0019933	cAMP-mediated signaling	10	0.481002	1.11322	0.323144	0.566708	1
GO:0008284	positive regulation of cell population proliferation	46	0.326033	1.1087	0.286432	0.574909	1
GO:0072686	mitotic spindle	22	0.381592	1.10764	0.326087	0.575746	1
GO:0090328	regulation of olfactory learning	11	0.453256	1.10726	0.311905	0.575281	1
GO:0014019	neuroblast development	15	0.416716	1.10693	0.324826	0.574769	1
GO:0008063	Toll signaling pathway	12	0.455595	1.1045	0.334129	0.578657	1
GO:0004252	serine-type endopeptidase activity	123	0.268247	1.10351	0.23871	0.579385	1
GO:0007622	rhythmic behavior	13	0.437805	1.10066	0.322222	0.583964	1
GO:0061174	type I terminal bouton	12	0.444778	1.10034	0.330435	0.583348	1
GO:1900074	negative regulation of neuromuscular synaptic transmission	11	0.448924	1.09494	0.343675	0.593653	1
GO:0000166	nucleotide binding	18	0.397746	1.09437	0.338942	0.593472	1
GO:0006261	DNA-templated DNA replication	24	0.377489	1.09427	0.35012	0.59232	1
GO:0019894	kinesin binding	12	0.431633	1.09314	0.355204	0.593522	1
GO:0006749	glutathione metabolic process	38	0.330951	1.0922	0.304455	0.594231	1
GO:0005112	Notch binding	17	0.397395	1.09086	0.341289	0.59567	1
GO:0007314	oocyte anterior/posterior axis specification	19	0.392824	1.09011	0.340852	0.595951	1
GO:0031519	PcG protein complex	10	0.46678	1.08877	0.358917	0.597428	1
GO:0008013	beta-catenin binding	12	0.440935	1.08847	0.349099	0.596764	1
GO:0000086	G2/M transition of mitotic cell cycle	10	0.46222	1.08837	0.359375	0.595677	1
GO:0015630	microtubule cytoskeleton	21	0.390344	1.0882	0.338785	0.594712	1
GO:0043484	regulation of RNA splicing	14	0.415668	1.08653	0.33871	0.59701	1
GO:0098793	presynapse	14	0.41976	1.0859	0.346491	0.597085	1
GO:0030713	follicle cell of egg chamber stalk formation	11	0.438764	1.0858	0.361556	0.595986	1
GO:0045087	innate immune response	87	0.273801	1.08577	0.285285	0.594723	1
GO:0009986	cell surface	49	0.308686	1.08573	0.309227	0.593471	1
GO:0042026	protein refolding	24	0.353823	1.08394	0.311475	0.596084	1
GO:0005869	dynactin complex	10	0.447068	1.08202	0.32684	0.598807	1
GO:0001751	compound eye photoreceptor cell differentiation	29	0.354632	1.08134	0.317673	0.598992	1
GO:0007301	female germline ring canal formation	10	0.467531	1.07827	0.372596	0.604522	1
GO:0015631	tubulin binding	17	0.3931	1.07757	0.334873	0.604578	1
GO:0007274	neuromuscular synaptic transmission	56	0.301219	1.07591	0.346883	0.606993	1
GO:0045505	dynein intermediate chain binding	19	0.384566	1.07514	0.352381	0.607365	1
GO:0046621	negative regulation of organ growth	19	0.37599	1.0708	0.35867	0.615514	1
GO:0007399	nervous system development	65	0.284656	1.06997	0.30618	0.616032	1
GO:0007165	signal transduction	172	0.248731	1.0699	0.257862	0.614835	1
GO:0009611	response to wounding	30	0.338052	1.06907	0.331034	0.615278	1
GO:0006814	sodium ion transport	38	0.325151	1.06904	0.358639	0.614049	1
GO:0009649	entrainment of circadian clock	13	0.419507	1.06862	0.377622	0.613549	1
GO:0030514	negative regulation of BMP signaling pathway	37	0.327848	1.06766	0.346049	0.614215	1
GO:0045196	establishment or maintenance of neuroblast polarity	11	0.440751	1.06668	0.383929	0.615138	1
GO:0008345	larval locomotory behavior	33	0.332103	1.06665	0.351485	0.613888	1
GO:0046928	regulation of neurotransmitter secretion	17	0.395005	1.06407	0.377129	0.618153	1
GO:0000978	RNA polymerase II cis-regulatory region sequence-specific DNA binding	323	0.229392	1.06238	0.282869	0.6207	1
GO:0000139	Golgi membrane	93	0.269544	1.06222	0.349869	0.619681	1
GO:0008234	cysteine-type peptidase activity	17	0.400369	1.06217	0.365639	0.618486	1
GO:0008104	protein localization	69	0.284307	1.06134	0.339943	0.618966	1
GO:0045466	R7 cell differentiation	13	0.432352	1.06064	0.37963	0.619205	1
GO:0015276	ligand-gated monoatomic ion channel activity	54	0.295756	1.05979	0.329082	0.61965	1
GO:0045807	positive regulation of endocytosis	17	0.395256	1.05944	0.410138	0.619031	1
GO:0097482	muscle cell postsynaptic specialization	13	0.409839	1.0585	0.395973	0.619663	1
GO:0030097	hemopoiesis	12	0.428047	1.05659	0.390411	0.622432	1
GO:0033314	mitotic DNA replication checkpoint signaling	11	0.436265	1.05658	0.37234	0.621154	1
GO:0006898	receptor-mediated endocytosis	15	0.393926	1.05641	0.36758	0.620209	1
GO:0005546	phosphatidylinositol-4,5-bisphosphate binding	19	0.375761	1.05606	0.406321	0.619635	1
GO:0045433	male courtship behavior, veined wing generated song production	14	0.407873	1.05559	0.39627	0.619305	1
GO:0008514	organic anion transmembrane transporter activity	11	0.428202	1.05526	0.382151	0.618806	1
GO:0035019	somatic stem cell population maintenance	20	0.358525	1.05401	0.363415	0.620238	1
GO:0035152	regulation of tube architecture, open tracheal system	10	0.450284	1.05283	0.381733	0.621218	1
GO:0090090	negative regulation of canonical Wnt signaling pathway	41	0.308305	1.05018	0.37931	0.625386	1
GO:0007638	mechanosensory behavior	15	0.397976	1.04817	0.418224	0.628588	1
GO:0007601	visual perception	15	0.393163	1.04496	0.380723	0.634304	1
GO:0006887	exocytosis	40	0.315062	1.04476	0.374065	0.63346	1
GO:0140297	DNA-binding transcription factor binding	61	0.279585	1.04288	0.366265	0.636084	1
GO:0008146	sulfotransferase activity	10	0.426704	1.03655	0.413953	0.648493	1
GO:0033181	plasma membrane proton-transporting V-type ATPase complex	15	0.391454	1.03464	0.398618	0.651467	1
GO:0032154	cleavage furrow	34	0.318745	1.03451	0.39627	0.650386	1
GO:0015711	organic anion transport	11	0.428202	1.03272	0.431555	0.652968	1
GO:0045887	positive regulation of synaptic assembly at neuromuscular junction	38	0.312998	1.03243	0.391304	0.652234	1
GO:0008188	neuropeptide receptor activity	42	0.31327	1.03167	0.40874	0.652542	1
GO:0072553	terminal button organization	13	0.395051	1.0301	0.415865	0.654653	1
GO:0006493	protein O-linked glycosylation	29	0.333145	1.02949	0.402036	0.654663	1
GO:0005096	GTPase activator activity	82	0.266617	1.02906	0.389785	0.654287	1
GO:0000981	DNA-binding transcription factor activity, RNA polymerase II-specific	352	0.221374	1.02853	0.380753	0.65412	1
GO:0055037	recycling endosome	45	0.299293	1.02541	0.396135	0.660064	1
GO:0048082	regulation of adult chitin-containing cuticle pigmentation	12	0.410515	1.0244	0.417978	0.660957	1
GO:0019003	GDP binding	11	0.413099	1.02384	0.423163	0.660846	1
GO:0032418	lysosome localization	10	0.427084	1.02359	0.422819	0.660023	1
GO:0034220	monoatomic ion transmembrane transport	49	0.290725	1.02169	0.411458	0.662998	1
GO:0046579	positive regulation of Ras protein signal transduction	22	0.351859	1.01676	0.421911	0.672398	1
GO:0042981	regulation of apoptotic process	32	0.317953	1.01586	0.407125	0.673092	1
GO:0007527	adult somatic muscle development	16	0.377959	1.0158	0.413395	0.671896	1
GO:0006417	regulation of translation	21	0.348667	1.015	0.418982	0.67232	1
GO:0008017	microtubule binding	96	0.255018	1.01337	0.418478	0.67459	1
GO:0005543	phospholipid binding	33	0.314286	1.01193	0.438424	0.676604	1
GO:0045924	regulation of female receptivity	10	0.440507	1.01151	0.452784	0.676221	1
GO:0043130	ubiquitin binding	33	0.312862	1.00808	0.445783	0.682692	1
GO:0030031	cell projection assembly	19	0.356643	1.00792	0.423445	0.681741	1
GO:0004364	glutathione transferase activity	37	0.29983	1.00721	0.428934	0.681915	1
GO:0035088	establishment or maintenance of apical/basal cell polarity	10	0.426928	1.00607	0.444695	0.683035	1
GO:0030496	midbody	27	0.332965	1.00539	0.445545	0.6832	1
GO:0009898	cytoplasmic side of plasma membrane	21	0.349739	1.00497	0.458738	0.682883	1
GO:0005813	centrosome	86	0.258516	1.0043	0.436111	0.683079	1
GO:0007405	neuroblast proliferation	18	0.367473	1.00351	0.445498	0.683519	1
GO:0005102	signaling receptor binding	41	0.29071	1.00346	0.444965	0.682308	1
GO:0036335	intestinal stem cell homeostasis	30	0.324801	1.00243	0.437811	0.683376	1
GO:0071212	subsynaptic reticulum	13	0.405854	1.00206	0.458034	0.682886	1
GO:0006836	neurotransmitter transport	18	0.369822	1.00151	0.426914	0.682828	1
GO:0046873	metal ion transmembrane transporter activity	10	0.42391	0.995059	0.469388	0.695785	1
GO:0050807	regulation of synapse organization	13	0.385867	0.993568	0.429214	0.697686	1
GO:0008306	associative learning	16	0.370976	0.993068	0.466825	0.697506	1
GO:0045035	sensory organ precursor cell division	10	0.425356	0.992619	0.457701	0.697153	1
GO:0032482	Rab protein signal transduction	28	0.325817	0.99164	0.462264	0.698011	1
GO:0001738	morphogenesis of a polarized epithelium	13	0.396457	0.991181	0.492135	0.697753	1
GO:0032266	phosphatidylinositol-3-phosphate binding	16	0.362648	0.987256	0.477169	0.705275	1
GO:0007140	male meiotic nuclear division	19	0.349543	0.984476	0.474453	0.710254	1
GO:0036064	ciliary basal body	52	0.280113	0.983387	0.497207	0.711392	1
GO:0005930	axoneme	25	0.327566	0.98296	0.45679	0.710998	1
GO:0007269	neurotransmitter secretion	51	0.279607	0.98014	0.472081	0.716004	1
GO:0042800	histone H3K4 methyltransferase activity	11	0.40392	0.979557	0.491304	0.715984	1
GO:0004653	polypeptide N-acetylgalactosaminyltransferase activity	11	0.407479	0.979164	0.475983	0.715519	1
GO:0048024	regulation of mRNA splicing, via spliceosome	13	0.381377	0.977424	0.475225	0.718268	1
GO:0004715	non-membrane spanning protein tyrosine kinase activity	12	0.393937	0.9733	0.483791	0.726184	1
GO:0016757	glycosyltransferase activity	33	0.303716	0.972479	0.485294	0.726642	1
GO:0005802	trans-Golgi network	44	0.28694	0.967711	0.514423	0.736336	1
GO:0030672	synaptic vesicle membrane	19	0.349152	0.967158	0.498866	0.736259	1
GO:0045747	positive regulation of Notch signaling pathway	40	0.290018	0.964553	0.504926	0.740695	1
GO:0031902	late endosome membrane	25	0.32298	0.963773	0.504762	0.741137	1
GO:0006821	chloride transport	17	0.35308	0.96371	0.518987	0.739921	1
GO:0048542	lymph gland development	25	0.322645	0.960411	0.509217	0.746177	1
GO:0031430	M band	15	0.36133	0.957194	0.511261	0.751977	1
GO:0016538	cyclin-dependent protein serine/threonine kinase regulator activity	16	0.358864	0.954553	0.52459	0.756542	1
GO:0051959	dynein light intermediate chain binding	15	0.361262	0.954185	0.512586	0.756051	1
GO:0043153	entrainment of circadian clock by photoperiod	12	0.384981	0.953161	0.497619	0.757026	1
GO:0009950	dorsal/ventral axis specification	20	0.339947	0.951942	0.509302	0.758454	1
GO:0010669	epithelial structure maintenance	10	0.41119	0.950743	0.525822	0.759815	1
GO:0017022	myosin binding	33	0.299716	0.950246	0.492891	0.759558	1
GO:0005770	late endosome	49	0.267091	0.949302	0.549223	0.760213	1
GO:0016485	protein processing	27	0.3125	0.949079	0.520548	0.759306	1
GO:0007051	spindle organization	12	0.371163	0.948455	0.529954	0.759373	1
GO:0035075	response to ecdysone	29	0.304062	0.94603	0.530769	0.763319	1
GO:0043052	thermotaxis	20	0.335063	0.944214	0.534118	0.765987	1
GO:0046329	negative regulation of JNK cascade	27	0.312199	0.943374	0.514563	0.766382	1
GO:0035091	phosphatidylinositol binding	32	0.294877	0.941571	0.528708	0.76931	1
GO:0031122	cytoplasmic microtubule organization	21	0.322801	0.939667	0.536697	0.772173	1
GO:0043171	peptide catabolic process	10	0.397357	0.933209	0.537611	0.785352	1
GO:0007443	Malpighian tubule morphogenesis	28	0.302812	0.927697	0.54321	0.79626	1
GO:0042048	olfactory behavior	38	0.277875	0.926171	0.579572	0.798158	1
GO:0006882	intracellular zinc ion homeostasis	11	0.378328	0.925882	0.546729	0.797416	1
GO:0008355	olfactory learning	35	0.281556	0.925053	0.573395	0.797971	1
GO:0005774	vacuolar membrane	12	0.364841	0.920499	0.531963	0.806977	1
GO:0000242	pericentriolar material	12	0.368824	0.919966	0.55531	0.806831	1
GO:0098655	monoatomic cation transmembrane transport	15	0.34784	0.919785	0.558087	0.805807	1
GO:0030513	positive regulation of BMP signaling pathway	21	0.323781	0.918374	0.569845	0.807533	1
GO:0008654	phospholipid biosynthetic process	13	0.36299	0.917258	0.569845	0.808574	1
GO:0042742	defense response to bacterium	46	0.264437	0.916152	0.59126	0.809574	1
GO:0035149	lumen formation, open tracheal system	33	0.282342	0.914577	0.597052	0.811781	1
GO:0007406	negative regulation of neuroblast proliferation	18	0.32927	0.911561	0.597052	0.817079	1
GO:1990837	sequence-specific double-stranded DNA binding	13	0.358387	0.909503	0.564477	0.82017	1
GO:0036011	imaginal disc-derived leg segmentation	12	0.359716	0.908736	0.551163	0.820563	1
GO:0000266	mitochondrial fission	10	0.384642	0.905836	0.575431	0.825616	1
GO:0007218	neuropeptide signaling pathway	56	0.249324	0.904237	0.611413	0.827757	1
GO:1902600	proton transmembrane transport	42	0.263266	0.903496	0.629921	0.82791	1
GO:0005694	chromosome	41	0.26739	0.9022	0.620525	0.829351	1
GO:0035003	subapical complex	11	0.37555	0.902046	0.587007	0.828187	1
GO:0016788	hydrolase activity, acting on ester bonds	19	0.323842	0.899148	0.589862	0.833162	1
GO:0036211	protein modification process	25	0.299243	0.897151	0.624402	0.836342	1
GO:0001228	DNA-binding transcription activator activity, RNA polymerase II-specific	91	0.227649	0.893807	0.72	0.842372	1
GO:0035556	intracellular signal transduction	112	0.220224	0.893271	0.742297	0.842083	1
GO:0046488	phosphatidylinositol metabolic process	10	0.370444	0.891522	0.588235	0.844464	1
GO:0035186	syncytial blastoderm mitotic cell cycle	17	0.33051	0.89131	0.625835	0.84349	1
GO:0000149	SNARE binding	37	0.269362	0.891004	0.650943	0.84275	1
GO:0000987	cis-regulatory region sequence-specific DNA binding	15	0.338343	0.890991	0.628009	0.841346	1
GO:0060271	cilium assembly	68	0.234608	0.88759	0.690773	0.847506	1
GO:0016334	establishment or maintenance of polarity of follicular epithelium	10	0.378551	0.887391	0.59081	0.846553	1
GO:0004568	chitinase activity	10	0.3725	0.886711	0.592166	0.846588	1
GO:0007591	molting cycle, chitin-based cuticle	12	0.351145	0.884961	0.623557	0.848925	1
GO:0031491	nucleosome binding	15	0.334512	0.88296	0.598608	0.85182	1
GO:0034332	adherens junction organization	10	0.368751	0.881138	0.606911	0.854396	1
GO:0070374	positive regulation of ERK1 and ERK2 cascade	24	0.293846	0.879948	0.645012	0.855463	1
GO:0007097	nuclear migration	18	0.31299	0.876747	0.657702	0.861091	1
GO:0004089	carbonate dehydratase activity	10	0.373723	0.876345	0.600457	0.860591	1
GO:0009880	embryonic pattern specification	23	0.298788	0.874313	0.656325	0.863524	1
GO:0042078	germ-line stem cell division	13	0.338221	0.871378	0.640371	0.868472	1
GO:0010312	detoxification of zinc ion	10	0.362967	0.870921	0.639151	0.868091	1
GO:0000151	ubiquitin ligase complex	25	0.282015	0.869511	0.647643	0.86963	1
GO:0090575	RNA polymerase II transcription regulator complex	24	0.295434	0.868675	0.663485	0.8699	1
GO:0007295	growth of a germarium-derived egg chamber	10	0.361345	0.867844	0.622871	0.87023	1
GO:0000122	negative regulation of transcription by RNA polymerase II	198	0.197189	0.866308	0.86646	0.872085	1
GO:0001654	eye development	19	0.308236	0.866052	0.639151	0.871164	1
GO:0017148	negative regulation of translation	39	0.26544	0.863836	0.680288	0.874423	1
GO:0055001	muscle cell development	13	0.339982	0.863416	0.613996	0.873809	1
GO:0046907	intracellular transport	20	0.304995	0.862146	0.664286	0.875078	1
GO:0030001	metal ion transport	10	0.363396	0.859469	0.652174	0.879037	1
GO:0048102	autophagic cell death	25	0.28856	0.858192	0.656818	0.880281	1
GO:0070936	protein K48-linked ubiquitination	10	0.354911	0.857907	0.645012	0.879454	1
GO:0042802	identical protein binding	26	0.287549	0.857672	0.697561	0.878495	1
GO:0042246	tissue regeneration	16	0.318805	0.85641	0.66586	0.879788	1
GO:0007616	long-term memory	73	0.223826	0.854995	0.747423	0.881173	1
GO:0051897	positive regulation of phosphatidylinositol 3-kinase/protein kinase B signal transduction	17	0.30693	0.854758	0.649038	0.880257	1
GO:0035070	salivary gland histolysis	11	0.350329	0.853601	0.646789	0.881308	1
GO:0005249	voltage-gated potassium channel activity	15	0.32166	0.852646	0.611247	0.881969	1
GO:0042052	rhabdomere development	36	0.263096	0.849476	0.696742	0.887118	1
GO:0008069	dorsal/ventral axis specification, ovarian follicular epithelium	13	0.328982	0.848767	0.67402	0.887165	1
GO:0050832	defense response to fungus	28	0.274626	0.848011	0.660465	0.887268	1
GO:0003777	microtubule motor activity	20	0.302052	0.846761	0.660674	0.888336	1
GO:0030727	germarium-derived female germ-line cyst formation	10	0.364645	0.846267	0.646512	0.887938	1
GO:0010008	endosome membrane	17	0.313511	0.845532	0.687793	0.888025	1
GO:0007367	segment polarity determination	37	0.255503	0.845104	0.696602	0.887512	1
GO:0009312	oligosaccharide biosynthetic process	12	0.340916	0.844709	0.658139	0.8869	1
GO:0007635	chemosensory behavior	11	0.342396	0.840793	0.651613	0.893409	1
GO:0003678	DNA helicase activity	21	0.292808	0.839184	0.707196	0.895143	1
GO:0051260	protein homooligomerization	12	0.343275	0.838121	0.656863	0.89591	1
GO:0007606	sensory perception of chemical stimulus	56	0.232516	0.835967	0.787179	0.898666	1
GO:0005769	early endosome	66	0.225595	0.835235	0.782723	0.898589	1
GO:0030041	actin filament polymerization	12	0.330419	0.834542	0.694954	0.898587	1
GO:0008076	voltage-gated potassium channel complex	15	0.313446	0.830987	0.693976	0.904137	1
GO:0005794	Golgi apparatus	218	0.185846	0.829637	0.946875	0.905335	1
GO:0016199	axon midline choice point recognition	25	0.272757	0.829073	0.723256	0.904896	1
GO:0007224	smoothened signaling pathway	10	0.345059	0.828273	0.669643	0.90498	1
GO:0045175	basal protein localization	10	0.343181	0.826759	0.672646	0.906531	1
GO:0007614	short-term memory	29	0.268367	0.823076	0.731415	0.912283	1
GO:0003700	DNA-binding transcription factor activity	227	0.182381	0.821537	0.957447	0.913779	1
GO:0046854	phosphatidylinositol phosphate biosynthetic process	24	0.277473	0.819454	0.726161	0.916173	1
GO:0008088	axo-dendritic transport	17	0.302661	0.819045	0.698598	0.915581	1
GO:0035331	negative regulation of hippo signaling	49	0.233561	0.818278	0.794667	0.915561	1
GO:0008023	transcription elongation factor complex	16	0.303741	0.816902	0.72967	0.91675	1
GO:0042734	presynaptic membrane	31	0.2581	0.81655	0.760705	0.915933	1
GO:0030838	positive regulation of actin filament polymerization	15	0.308976	0.814871	0.693333	0.917676	1
GO:0046330	positive regulation of JNK cascade	35	0.253637	0.81321	0.758186	0.919315	1
GO:0035097	histone methyltransferase complex	14	0.317358	0.811619	0.676191	0.920638	1
GO:0008406	gonad development	24	0.272089	0.809948	0.739229	0.922282	1
GO:0019904	protein domain specific binding	21	0.280736	0.809856	0.696759	0.92106	1
GO:0040008	regulation of growth	20	0.287203	0.807318	0.75	0.924425	1
GO:0007465	R7 cell fate commitment	21	0.278447	0.80483	0.757576	0.927473	1
GO:0030234	enzyme regulator activity	21	0.276543	0.803071	0.742169	0.929245	1
GO:0009612	response to mechanical stimulus	13	0.310443	0.800504	0.736597	0.93241	1
GO:0006915	apoptotic process	51	0.224888	0.798025	0.836186	0.93536	1
GO:0043025	neuronal cell body	108	0.197702	0.795584	0.902208	0.938191	1
GO:0016459	myosin complex	15	0.300974	0.794264	0.723744	0.938994	1
GO:0001700	embryonic development via the syncytial blastoderm	31	0.257652	0.79417	0.7775	0.937717	1
GO:0007220	Notch receptor processing	15	0.301441	0.793303	0.724605	0.937708	1
GO:0004879	nuclear receptor activity	21	0.268626	0.791178	0.740385	0.939901	1
GO:0000137	Golgi cis cisterna	11	0.322942	0.787881	0.757778	0.944138	1
GO:0006355	regulation of DNA-templated transcription	413	0.166205	0.786834	0.995392	0.94454	1
GO:0005385	zinc ion transmembrane transporter activity	15	0.299099	0.785498	0.766055	0.945387	1
GO:0035264	multicellular organism growth	11	0.316596	0.783998	0.751073	0.946357	1
GO:0003007	heart morphogenesis	10	0.341453	0.783586	0.714592	0.945707	1
GO:0007098	centrosome cycle	36	0.237817	0.782823	0.820823	0.945602	1
GO:0048137	spermatocyte division	11	0.313766	0.782581	0.753456	0.944586	1
GO:0055059	asymmetric neuroblast division	28	0.251251	0.7823	0.836228	0.943643	1
GO:0007482	haltere development	11	0.317557	0.779941	0.738095	0.94593	1
GO:0007293	germarium-derived egg chamber formation	25	0.262284	0.778264	0.754217	0.947174	1
GO:0060025	regulation of synaptic activity	13	0.312636	0.778005	0.777293	0.946191	1
GO:0035010	encapsulation of foreign target	14	0.2901	0.776169	0.779904	0.947702	1
GO:0040014	regulation of multicellular organism growth	13	0.30535	0.774079	0.748299	0.949537	1
GO:0007612	learning	12	0.307713	0.767562	0.768349	0.958465	1
GO:0045476	nurse cell apoptotic process	11	0.310459	0.767119	0.770419	0.957766	1
GO:0045944	positive regulation of transcription by RNA polymerase II	284	0.16784	0.764512	0.992366	0.960362	1
GO:0008586	imaginal disc-derived wing vein morphogenesis	45	0.227303	0.76266	0.884817	0.961826	1
GO:0042542	response to hydrogen peroxide	10	0.322451	0.761618	0.752315	0.962092	1
GO:0040040	thermosensory behavior	15	0.290494	0.753243	0.814904	0.973242	1
GO:0005516	calmodulin binding	35	0.227749	0.745962	0.891892	0.982372	1
GO:0034625	fatty acid elongation, monounsaturated fatty acid	11	0.302493	0.745221	0.788018	0.981922	1
GO:0007472	wing disc morphogenesis	26	0.247877	0.744294	0.847775	0.981863	1
GO:0003341	cilium movement	15	0.273838	0.743569	0.811905	0.981546	1
GO:0000781	chromosome, telomeric region	11	0.309181	0.742367	0.798226	0.98185	1
GO:0046982	protein heterodimerization activity	102	0.186711	0.741579	0.97151	0.981597	1
GO:0005272	sodium channel activity	18	0.265147	0.739479	0.816425	0.983044	1
GO:0001671	ATPase activator activity	19	0.266657	0.737763	0.826733	0.983966	1
GO:0043065	positive regulation of apoptotic process	43	0.217011	0.73545	0.885	0.985624	1
GO:0007018	microtubule-based movement	43	0.2112	0.734719	0.926191	0.985217	1
GO:0035170	lymph gland crystal cell differentiation	11	0.3027	0.731929	0.80543	0.987467	1
GO:0034626	fatty acid elongation, polyunsaturated fatty acid	11	0.302493	0.731529	0.793258	0.986537	1
GO:0031032	actomyosin structure organization	14	0.290092	0.730348	0.808559	0.986604	1
GO:0005085	guanyl-nucleotide exchange factor activity	83	0.192342	0.730277	0.94429	0.985275	1
GO:0007430	terminal branching, open tracheal system	27	0.236721	0.728682	0.865741	0.985972	1
GO:0019367	fatty acid elongation, saturated fatty acid	11	0.302493	0.727899	0.8125	0.985568	1
GO:0009922	fatty acid elongase activity	11	0.302493	0.725477	0.824053	0.987355	1
GO:0038023	signaling receptor activity	32	0.228279	0.724346	0.898219	0.98737	1
GO:0007619	courtship behavior	23	0.24441	0.724263	0.849188	0.986066	1
GO:0035234	ectopic germ cell programmed cell death	12	0.285691	0.720352	0.795652	0.989643	1
GO:0008344	adult locomotory behavior	51	0.206397	0.720116	0.91067	0.988487	1
GO:0007173	epidermal growth factor receptor signaling pathway	25	0.239185	0.718345	0.888641	0.989369	1
GO:0000380	alternative mRNA splicing, via spliceosome	15	0.268785	0.715958	0.827586	0.990985	1
GO:0035591	signaling adaptor activity	17	0.259775	0.71393	0.850711	0.991973	1
GO:0098595	perivitelline space	15	0.26509	0.71328	0.840095	0.991339	1
GO:0046628	positive regulation of insulin receptor signaling pathway	19	0.250489	0.71108	0.8379	0.992729	1
GO:0045500	sevenless signaling pathway	17	0.258334	0.70044	0.898058	1	1
GO:0006979	response to oxidative stress	88	0.180832	0.69497	0.977401	1	1
GO:0061631	ubiquitin conjugating enzyme activity	21	0.244121	0.694551	0.865429	1	1
GO:0004674	protein serine/threonine kinase activity	134	0.168819	0.694194	0.997143	1	1
GO:0016028	rhabdomere	36	0.213864	0.693925	0.912596	1	1
GO:0042023	DNA endoreduplication	17	0.253332	0.693025	0.903302	1	1
GO:0016081	synaptic vesicle docking	20	0.245752	0.692484	0.884706	1	1
GO:0007294	germarium-derived oocyte fate determination	27	0.22897	0.69244	0.895735	1	1
GO:0007602	phototransduction	45	0.202479	0.692031	0.939613	1	1
GO:0021782	glial cell development	17	0.251028	0.690554	0.87156	1	1
GO:0002168	instar larval development	20	0.242178	0.687432	0.915493	1	1
GO:0061629	RNA polymerase II-specific DNA-binding transcription factor binding	21	0.240029	0.682609	0.911215	1	1
GO:0016197	endosomal transport	31	0.216159	0.682284	0.923077	1	1
GO:0071577	zinc ion transmembrane transport	11	0.290253	0.68125	0.870968	1	1
GO:0000077	DNA damage checkpoint signaling	15	0.261748	0.680138	0.882629	1	1
GO:0045880	positive regulation of smoothened signaling pathway	40	0.201953	0.680131	0.941748	1	1
GO:0038024	cargo receptor activity	16	0.25288	0.679025	0.896861	1	1
GO:0006611	protein export from nucleus	12	0.272372	0.678723	0.839161	1	1
GO:0000793	condensed chromosome	19	0.239132	0.676421	0.898823	1	1
GO:0006897	endocytosis	73	0.176954	0.666281	0.99187	1	1
GO:0030509	BMP signaling pathway	10	0.28252	0.665646	0.883333	1	1
GO:0035060	brahma complex	16	0.249774	0.664206	0.881119	1	1
GO:0035195	miRNA-mediated post-transcriptional gene silencing	34	0.204719	0.663236	0.962175	1	1
GO:0008354	germ cell migration	37	0.204633	0.661257	0.940299	1	1
GO:0007549	sex-chromosome dosage compensation	15	0.247976	0.660968	0.906393	1	1
GO:0031072	heat shock protein binding	19	0.23036	0.654612	0.915332	1	1
GO:0071482	cellular response to light stimulus	16	0.24729	0.652344	0.891041	1	1
GO:0032968	positive regulation of transcription elongation by RNA polymerase II	15	0.248348	0.651171	0.901826	1	1
GO:0044877	protein-containing complex binding	22	0.226486	0.650796	0.928571	1	1
GO:0002052	positive regulation of neuroblast proliferation	24	0.217002	0.649486	0.953291	1	1
GO:0007629	flight behavior	17	0.237838	0.64693	0.914942	1	1
GO:0006893	Golgi to plasma membrane transport	11	0.266717	0.645825	0.883146	1	1
GO:0005797	Golgi medial cisterna	10	0.270382	0.644236	0.889146	1	1
GO:0045498	sex comb development	10	0.274522	0.641169	0.889849	1	1
GO:0016192	vesicle-mediated transport	133	0.154258	0.634451	1	1	1
GO:0046622	positive regulation of organ growth	13	0.250704	0.633679	0.88993	1	1
GO:0046513	ceramide biosynthetic process	10	0.269423	0.630135	0.909091	1	1
GO:0045451	pole plasm oskar mRNA localization	27	0.204203	0.626772	0.959091	1	1
GO:0042632	cholesterol homeostasis	14	0.237478	0.621127	0.931264	1	1
GO:0043035	chromatin insulator sequence binding	21	0.21795	0.619526	0.92629	1	1
GO:0007304	chorion-containing eggshell formation	21	0.212158	0.615685	0.946512	1	1
GO:0010212	response to ionizing radiation	10	0.260138	0.615684	0.926087	1	1
GO:0019900	kinase binding	19	0.219618	0.610021	0.942661	1	1
GO:0032991	protein-containing complex	72	0.158768	0.608886	0.99734	1	1
GO:1900073	regulation of neuromuscular synaptic transmission	12	0.243813	0.607805	0.904872	1	1
GO:0000915	actomyosin contractile ring assembly	10	0.259638	0.605592	0.939597	1	1
GO:0007442	hindgut morphogenesis	14	0.231308	0.603588	0.943355	1	1
GO:0106222	lncRNA binding	11	0.247884	0.603004	0.922551	1	1
GO:0007370	ventral furrow formation	15	0.233382	0.602934	0.949451	1	1
GO:0007113	endomitotic cell cycle	11	0.24864	0.60196	0.937079	1	1
GO:0004672	protein kinase activity	131	0.14504	0.601443	1	1	1
GO:0070847	core mediator complex	12	0.241953	0.596078	0.926014	1	1
GO:0030317	flagellated sperm motility	18	0.216493	0.594069	0.945813	1	1
GO:0008328	ionotropic glutamate receptor complex	10	0.249302	0.592078	0.912529	1	1
GO:0009636	response to toxic substance	15	0.227469	0.5897	0.962529	1	1
GO:0046664	dorsal closure, amnioserosa morphology change	14	0.22751	0.589069	0.94	1	1
GO:0008057	eye pigment granule organization	14	0.228935	0.587482	0.93911	1	1
GO:0005871	kinesin complex	19	0.20514	0.575577	0.955814	1	1
GO:0031234	extrinsic component of cytoplasmic side of plasma membrane	10	0.24395	0.575115	0.925121	1	1
GO:0004721	phosphoprotein phosphatase activity	17	0.210011	0.573262	0.978049	1	1
GO:0030136	clathrin-coated vesicle	15	0.216221	0.571391	0.966981	1	1
GO:0008630	intrinsic apoptotic signaling pathway in response to DNA damage	10	0.238374	0.567538	0.965986	1	1
GO:0060294	cilium movement involved in cell motility	13	0.221695	0.566755	0.961098	1	1
GO:0043539	protein serine/threonine kinase activator activity	11	0.23455	0.563343	0.963048	1	1
GO:0004386	helicase activity	25	0.186124	0.560456	0.983092	1	1
GO:0051298	centrosome duplication	12	0.224837	0.56004	0.963753	1	1
GO:0007009	plasma membrane organization	13	0.216945	0.558316	0.951613	1	1
GO:0051898	negative regulation of phosphatidylinositol 3-kinase/protein kinase B signal transduction	11	0.230082	0.557962	0.953437	1	1
GO:0048489	synaptic vesicle transport	17	0.199544	0.555051	0.959036	1	1
GO:0017053	transcription repressor complex	21	0.192347	0.552265	0.979592	1	1
GO:0007350	blastoderm segmentation	18	0.198921	0.551416	0.972477	1	1
GO:0007094	mitotic spindle assembly checkpoint signaling	12	0.219358	0.544952	0.975	1	1
GO:0072657	protein localization to membrane	10	0.231678	0.544241	0.955224	1	1
GO:0031011	Ino80 complex	13	0.210903	0.543171	0.97995	1	1
GO:0046959	habituation	11	0.220162	0.53944	0.953333	1	1
GO:0035293	chitin-based larval cuticle pattern formation	19	0.189432	0.535316	0.981308	1	1
GO:0003713	transcription coactivator activity	78	0.138681	0.528806	1	1	1
GO:0006906	vesicle fusion	19	0.183477	0.520223	0.989339	1	1
GO:0035212	cell competition in a multicellular organism	19	0.186936	0.518803	0.99115	1	1
GO:0051726	regulation of cell cycle	41	0.152318	0.511976	1	1	1
GO:0035102	PRC1 complex	10	0.209585	0.504205	0.98427	1	1
GO:0007310	oocyte dorsal/ventral axis specification	17	0.183026	0.503918	1	1	1
GO:0032508	DNA duplex unwinding	18	0.174638	0.484509	0.995475	1	1
GO:1990841	promoter-specific chromatin binding	10	0.199963	0.483221	0.981859	1	1
GO:0045893	positive regulation of DNA-templated transcription	136	0.109969	0.459082	1	1	1
GO:0007379	segment specification	18	0.159734	0.448595	0.997619	1	1
GO:0007110	meiosis I cytokinesis	16	0.167427	0.448123	0.995294	1	1
GO:0008053	mitochondrial fusion	10	0.188988	0.447721	0.99768	1	1
GO:0005721	pericentric heterochromatin	23	0.150691	0.443244	0.997783	1	1
GO:0045463	R8 cell development	11	0.186649	0.440999	0.997748	1	1
GO:0007307	eggshell chorion gene amplification	20	0.153363	0.43247	0.997821	1	1
GO:0006491	N-glycan processing	14	0.161138	0.421186	0.995272	1	1
GO:0045464	R8 cell fate specification	20	0.148405	0.409148	0.99763	1	1
GO:0007111	meiosis II cytokinesis	12	0.15225	0.377814	1	1	1
GO:0031965	nuclear membrane	29	0.1147	0.359463	1	1	1
GO:0005700	polytene chromosome	117	0.0850369	0.343295	1	0.999962	1
